# Supplementary material for: De novo assembly and comparative transcriptome analysis of the foot from Chinese green mussel (Perna viridis) in response to cadmium stimulation
Source: PLoS One. 2017 May 17;12(5):e0176677. doi: 10.1371/journal.pone.0176677 (PMC5435178; doi:10.1371/journal.pone.0176677)
Supplement: S1 Table — (XLSX) [file pone.0176677.s003.xlsx]

## Sheet: Sheet1
Primer name	Sequence(5'to3')
PTMP1B-F1	AATGTTCTCCGCCACTGTAA
PTMP1B-R1	TTGTGCCATCTCCGCTTGAT
PreCol-D-F1	TCCATCAAATCCTGACCGTG
PreCol-D-R1	ATGTCCGCCTGCTCCGTAAA
SHyTSR1-F2	AGTCAAACTGCCATGTATCGT
SHyTSR1-R2	TTGGTCCATTCAGTCCAATC
SCO-spondin-F1	TCTGAATGGAGTAAACCAACCTC
SCO-spondin-R1	ATACAGTTCCTGTGGCATCTGGG
PTMP1-F1	CCATAGGTGACGGATTGGATT
PTMP1-R1	CACGACGATTTGTGCTTTGTAC
THCP-F1	CAATAGCCCACTAGATCCACCA
THCP-R1	TATAAGTCCAGAATCCGCCCTC
Mucin-2-Like-F1	ACCCACTGTAGTAAAGGAACCA
Mucin-2-Like-R1	AAGCTTGAAAGGAGTTAAAACG
NF70-F1	TTTGAAGGGAAGACTTGCTGA
NF70-R1	ATTTGGCGTCCATGAGTGATT
CBG05433-F1	ATAGTTGGGTTGGAGGAGATA
CBG05433-R1	AAGCATGATTACATTTGGGTC
Pvfp-6-F1	CCATGCGTTTGCATACCAGAA
Pvfp-6-R1	TCAACAGACGGGAAATGAGCT
Pvfp-5-2-F1	CCTCCTTTCTACCAATGTTCT
Pvfp-5-2-R1	AATACCCAGGCTTGCATCTAC
Pvfp-1-F1	GGCATGGACATGGTTATGGTG
Pvfp-1-R1	GTTTGCCTGGGTATCCTGGTG
Pvfp-5-1-F1	AGATACGGCTACTATGGAAAG
Pvfp-5-1-R1	CGTTAAGGCATGGATTGGTGT
Pvfp-2-F1	TGCTGTCAAAATTATGCCTGTG
Pvfp-2-R1	ATCTGTAGTATGGGAAAGAACC
Pvfp-3-F1	CACTATTTTCTATCTGGGTTGT
Pvfp-3-R1	GTTATTTCCCCTGCATTCACTT
PreCol-NG-F2	AGAGGACAAAGAGGAAAGATCG
PreCol-NG-R2	ACAGTTCCTGATACTCCACCGT
FC-β-actin-F3-239	CCCGGTCGTTCTACCAGAAGCG
FC-β-actin-R3-239	TTGAGCACGGAATCGTCACAAA
