# Supplementary material for: De novo assembly and comparative transcriptome analysis of the foot from Chinese green mussel (Perna viridis) in response to cadmium stimulation
Source: PLoS One. 2017 May 17;12(5):e0176677. doi: 10.1371/journal.pone.0176677 (PMC5435178; doi:10.1371/journal.pone.0176677)
Supplement: S2 Table — (XLSX) [file pone.0176677.s004.xlsx]

## Sheet: Sheet1
#Pathway	Count (20085)	Pathway ID	Level 1	Level 2	Genes	KOs
Metabolic pathways	2620	ko01100	Metabolism	Global map	C502207;C502743;C503815;C504705;C505047;C505125;C505185;C505287;C505551;C505879;C505921;C507215;C507339;C507733;C508661;C508955;C509063;C509169;C509443;C509771;C509957;C510841;C511041;C511413;C511427;C511727;C511805;C512469;C512717;C513415;C513931;C513973;C514145;C514177;C514635;C514727;C514989;C516153;C516873;C516913;C517217;C517379;C518191;C518369;C518391;C518957;C519471;C519829;C520185;C520213…	K07513+K01077+K12047+K01047+K01679+K01187+K00940+K02138+K01681+K02147+K03941+K00276+K00031+K00025+K01648+K01900+K03661+K00030+K00129+K07415+K01557+K00008+K00591+K01835+K01229+K14756+K01581+K00029+K02155+K01830+K05546+K00412+K00558+K02137+K00665+K01952+K02370+K00026+K00164+K01062+K00134+K00128+K00819+K02132+K07515+K00232+K00797+K01915+K01897+K08678+K01702+K00419+K00699+K07509+K00844+K03878+K03934+…
Focal adhesion	987	ko04510	Cellular Processes	Cell communication	C503735;C506401;C507917;C508201;C509179;C510967;C511491;C513085;C517555;C520053;C523605;C524181;C524385;C526025;C526095;C527243;C530013;C533507;C535197;C539877;C541135;C544105;C546281;C547967;C555871;C556825;C557187;C559857;C559995;C560455;C563661;C565171;C566193;C570163;C570351;C570507;C571001;C571851;C572403;C573903;C574513;C579305;C579919;C581419;C582889;C583629;C586003;C587359;C588621;C590523…	K04659+K04392+K04437+K10351+K12758+K05692+K05096+K05699+K01110+K06237+K06236+K06249+K05636+K16060+K12756+K04393+K06238+K06272+K06252+K05637+K05719+K06269+K04514+K04365+K04725+K05635+K03900+K05098+K04357+K04364+K06590+K06240+K06248+K05087+K00907+K06276+K06274+K12754+K12755+K06278+K06279+K04349+K07860+K06584+K06484+K12959+K00922+K06241+K12757+K05099+K06245+K04456+K05732+K05730+K04361+K05760+K02677+…
Regulation of actin cytoskeleton	896	ko04810	Cellular Processes	Cell motility	C506401;C507435;C507437;C508201;C509179;C510537;C511491;C513085;C513435;C515203;C517555;C517875;C522917;C530887;C533507;C535197;C535915;C536017;C538485;C539325;C541135;C547967;C553301;C554139;C554247;C555871;C556825;C557187;C559549;C559857;C560455;C566213;C570163;C570929;C573903;C574513;C579919;C581419;C582159;C584727;C585521;C588621;C589347;C590597;C591321;C592841;C592891;C595785;C598375;C598615…	K04392+K10352+K10351+K12758+K05692+K05758+K05699+K05767+K05759+K05768+K04369+K12756+K08007+K05762+K05763+K04393+K05719+K06269+K05765+K05742+K04133+K04514+K05756+K05746+K04365+K04357+K05743+K06590+K07532+K05741+K05745+K05747+K05748+K00907+K05094+K12754+K12755+K05752+K07860+K06584+K06484+K05766+K05755+K00922+K12757+K00921+K05095+K04362+K05093+K06462+K07831+K07829+K04367+K05732+K05730+K04361+K02085+…
Pathways in cancer	839	ko05200	Human Diseases	Cancers: Overview	C504549;C504727;C505047;C505481;C506401;C512917;C512975;C515903;C516049;C516347;C517503;C523487;C523605;C524181;C526095;C527243;C530013;C532209;C535857;C538485;C538635;C539041;C540909;C543277;C544881;C548529;C552841;C555009;C556883;C556955;C559995;C560455;C563783;C564651;C571851;C574513;C580419;C581419;C582889;C586003;C587199;C589423;C594601;C600279;C604391;C617041;C622625;C623149;C625161;C625733…	K06620+K03873+K01679+K04079+K04392+K09438+K00799+K02580+K09487+K06627+K01110+K06237+K05636+K16061+K16060+K09290+K04369+K06230+K08737+K08735+K05090+K05691+K04482+K04393+K10056+K05637+K05719+K00714+K11101+K04707+K03174+K04365+K04725+K08738+K05635+K08775+K04357+K04498+K06225+K02375+K08803+K13241+K04364+K09292+K06240+K05689+K08774+K09848+K07201+K00182+K04462+K05087+K02235+K02432+K05094+K02354+K04491+…
Vascular smooth muscle contraction	783	ko04270	Organismal Systems	Circulatory system	C504705;C505653;C507435;C507437;C513435;C515203;C529173;C534043;C535915;C536017;C538485;C539325;C544207;C548457;C548549;C554139;C554247;C559549;C562529;C567865;C568013;C570929;C572643;C574857;C579919;C582159;C584763;C589347;C589649;C598375;C600081;C602283;C603937;C608655;C615181;C616815;C618981;C619731;C619965;C620927;C621721;C623149;C623483;C623887;C624711;C626225;C627221;C630537;C640067;C642171…	K01047+K12315+K12313+K10352+K02183+K04369+K12323+K08041+K04959+K04345+K08048+K08044+K12751+K12324+K06269+K12319+K04514+K04365+K04577+K12327+K04632+K08042+K12331+K07532+K00907+K07425+K12755+K08049+K12318+K05858+K04227+K04135+K04137+K04226+K04936+K04960+K02677+K04634+K04635+K07376+K06270+K06068+K04958+K04513+K12329+K12330+K08045+K04267+K04266+K12337+K08046+K04136+K04346+K04166+K04371+K04366+K12328+…
Phagosome	703	ko04145	Cellular Processes	Transport and catabolism	C503193;C503735;C505879;C506401;C506667;C506675;C508827;C509063;C509179;C511491;C512521;C512717;C517555;C519625;C519755;C519901;C521443;C522683;C524939;C524965;C526283;C527243;C528693;C529969;C530581;C533507;C533833;C534333;C534569;C534599;C535197;C535895;C536801;C537173;C537683;C537779;C537931;C539877;C541135;C541209;C543003;C546065;C546281;C546545;C547509;C551477;C551581;C552183;C552835;C553107…	K08057+K04659+K02147+K04392+K10956+K07374+K03661+K05692+K06528+K02155+K07375+K06751+K10062+K10068+K06560+K09481+K01365+K06558+K06503+K07342+K01368+K10159+K02144+K05719+K02150+K13884+K02145+K13240+K06856+K08763+K06563+K02146+K10160+K10169+K10414+K08054+K10789+K12478+K10074+K06752+K06484+K07889+K07887+K07888+K02153+K07897+K03991+K10089+K13813+K00921+K12182+K02151+K10066+K08492+K08010+K02149+K13882+…
Neuroactive ligand-receptor interaction	680	ko04080	Environmental Information Processing	Signaling molecules and interaction	C503659;C504803;C505545;C507615;C515607;C528627;C532373;C536441;C549823;C551181;C554001;C555685;C556413;C558577;C558939;C563695;C570067;C570373;C572755;C572987;C573335;C582619;C586631;C587729;C596707;C597601;C597783;C598615;C599145;C599251;C599743;C602111;C603217;C606471;C608479;C609759;C610269;C610827;C611475;C611779;C611821;C613581;C614659;C618503;C618895;C620169;C620783;C620865;C621393;C623441…	K04604+K04615+K05198+K04813+K04804+K04228+K04218+K04225+K04222+K04812+K04149+K04194+K01312+K04810+K04811+K04306+K04307+K04239+K04240+K04818+K04282+K05197+K04133+K04153+K04605+K04607+K05199+K01315+K05052+K05185+K04285+K04287+K05266+K04196+K04577+K04140+K04138+K04168+K04230+K04217+K08374+K04195+K04224+K04583+K04585+K04586+K04608+K04809+K04803+K04805+K04806+K04576+K04231+K04233+K05201+K05203+K04169+…
Tuberculosis	625	ko05152	Human Diseases	Infectious diseases: Bacterial	C502627;C503483;C509063;C512521;C512717;C516347;C520409;C520953;C523721;C528693;C534043;C534869;C541107;C547877;C551477;C553107;C558627;C559081;C559879;C563181;C574007;C576261;C578231;C582375;C584763;C599671;C607633;C610115;C613851;C615181;C615801;C619911;C621721;C625733;C627701;C630537;C631945;C635581;C636041;C637065;C641487;C644099;C645955;C646243;C647975;C648397;C649161;C650183;C651665;C652709…	K01379+K04077+K03661+K06528+K02155+K02580+K06560+K02183+K04043+K01368+K10159+K02144+K06856+K04441+K06268+K08738+K04498+K06563+K02146+K13241+K10160+K05398+K07532+K10169+K10059+K04718+K12478+K10074+K06752+K02084+K10165+K10049+K07889+K07887+K07888+K02159+K07897+K07368+K07369+K08065+K06462+K04729+K05870+K04456+K02187+K08066+K04399+K10048+K05399+K13882+K04733+K08064+K03158+K05855+K14958+K07438+K00914+…
Tight junction	608	ko04530	Cellular Processes	Cell communication	C506175;C507435;C507437;C508201;C509179;C511491;C513085;C513435;C515203;C516485;C517555;C519917;C523605;C529085;C533507;C535197;C535915;C536017;C539325;C541135;C547967;C548813;C550315;C554139;C554247;C555331;C555871;C556825;C556883;C557187;C559549;C559857;C560455;C570163;C570929;C573903;C582159;C588071;C588621;C589347;C590597;C591321;C592841;C598375;C599681;C600081;C602283;C603937;C604099;C608655…	K06092+K10352+K10351+K12758+K05692+K05699+K06099+K04354+K01110+K06098+K12756+K04630+K06114+K06106+K05691+K04393+K03097+K06115+K05705+K05702+K12754+K12755+K06095+K02089+K12757+K04237+K03115+K04382+K07831+K06735+K06096+K07829+K04456+K06102+K05629+K06111+K02677+K06107+K06104+K06091+K06101+K07830+K06109+K05631+K06068+K04513+K05704+K05701+K06100+K06103+K06094+K02105+K06093+K04424+K07827+K06112+K06108+…
Dilated cardiomyopathy	603	ko05414	Human Diseases	Cardiovascular diseases	C507435;C507437;C508201;C509179;C511491;C513435;C515203;C517555;C533507;C534033;C535197;C535857;C535915;C536017;C539325;C541135;C548549;C549465;C550483;C554139;C554247;C555833;C555871;C556825;C556957;C557187;C559549;C559857;C560875;C567865;C568013;C569877;C570163;C570929;C571851;C573903;C574513;C581419;C582159;C584953;C588621;C589347;C590597;C591321;C592841;C598375;C599681;C600081;C600515;C602283…	K10352+K10351+K05692+K05853+K10373+K09290+K08041+K10375+K12044+K10374+K04345+K08048+K08044+K05637+K05719+K06856+K06265+K04632+K05865+K08042+K06590+K05849+K12567+K12314+K08049+K04869+K04868+K06584+K06484+K07610+K12641+K12569+K04872+K04870+K04858+K04863+K04859+K10366+K06483+K12563+K12564+K04141+K08045+K06480+K08046+K06585+K06487+K12566+K06485+K04850
Hypertrophic cardiomyopathy (HCM)	589	ko05410	Human Diseases	Cardiovascular diseases	C507435;C507437;C508201;C509179;C511491;C513435;C515203;C517555;C533507;C534033;C535197;C535857;C535915;C536017;C539325;C541135;C549465;C550483;C554139;C554247;C555833;C555871;C556825;C556957;C557187;C559549;C559857;C560875;C569877;C570163;C570929;C571851;C573903;C574513;C579645;C581419;C582159;C584953;C588621;C589347;C590597;C591321;C592841;C597097;C598375;C599681;C600081;C600515;C602283;C603937…	K10352+K10351+K05692+K05853+K10373+K09290+K10375+K12044+K10374+K05637+K05719+K01283+K06265+K05865+K06590+K05849+K12567+K12314+K04869+K04868+K06584+K06484+K07610+K12641+K12569+K04872+K04870+K04858+K04863+K04859+K10366+K07198+K06483+K12563+K12564+K06480+K06585+K07199+K07200+K06487+K12566+K06485+K04850
Calcium signaling pathway	579	ko04020	Environmental Information Processing	Signal transduction	C503659;C534033;C534043;C548549;C549823;C550787;C555685;C558577;C560875;C562529;C567865;C568013;C569877;C571401;C576015;C584763;C596707;C598615;C599793;C600105;C604483;C608455;C609331;C609465;C610115;C610603;C610827;C611821;C615181;C621721;C626225;C627701;C630537;C633417;C634727;C639363;C639839;C645509;C648253;C649161;C651421;C651969;C653613;C657999;C661211;C662237;C669551;C671555;C672505;C672865…	K04604+K05853+K02183+K08041+K04222+K05863+K04149+K04194+K04959+K04345+K08048+K08044+K05327+K05860+K04282+K04133+K15041+K15040+K13242+K13240+K06856+K06268+K12042+K04632+K07190+K04195+K04224+K04809+K05865+K01242+K08042+K13241+K09565+K05849+K04169+K04718+K04248+K05840+K00907+K05850+K04157+K08049+K05208+K05858+K04260+K16056+K16057+K04258+K04264+K04227+K04135+K04137+K04226+K05869+K04960+K04361+K05085+…
Amoebiasis	566	ko05146	Human Diseases	Infectious diseases: Parasitic	C510917;C511087;C513085;C516347;C524181;C524385;C526095;C527243;C530723;C535735;C539307;C541235;C544105;C545907;C548549;C550221;C558627;C559995;C563441;C566679;C567865;C570573;C571851;C574945;C582889;C586003;C592379;C593771;C593839;C599929;C602171;C604391;C610115;C615031;C620981;C622155;C623599;C624685;C626225;C627701;C628833;C628937;C629167;C629363;C632561;C635497;C637065;C647793;C648419;C651495…	K10955+K05699+K02580+K06237+K06236+K05636+K08041+K10159+K04345+K13963+K05637+K01476+K06856+K04632+K05635+K13241+K06240+K10160+K07889+K07887+K07888+K05858+K07897+K00922+K06241+K06245+K04455+K02187+K02677+K02649+K04634+K04635+K05725+K03997+K06243+K05700+K04633+K05717+K06246
Huntington's disease	564	ko05016	Human Diseases	Neurodegenerative diseases	C503659;C505287;C505921;C506893;C508881;C513091;C513973;C514177;C518957;C522735;C525581;C527025;C529009;C531915;C532713;C532759;C533609;C534009;C535249;C536181;C536589;C536731;C537193;C538549;C538887;C539935;C540007;C544157;C545345;C545355;C550241;C550787;C553867;C554945;C558927;C562639;C564351;C566199;C566997;C569861;C572075;C573093;C574127;C576727;C577529;C579275;C581181;C582643;C583147;C583691…	K04604+K02138+K03941+K04646+K02270+K00412+K02137+K02132+K00419+K03934+K00432+K00413+K00416+K03006+K03938+K02256+K00234+K03010+K02264+K02266+K03948+K03947+K02128+K02267+K05863+K03951+K03950+K00417+K02127+K03008+K04565+K10408+K02133+K00411+K15041+K15040+K02271+K03942+K00420+K08738+K04638+K11824+K02261+K04498+K02136+K03013+K04559+K03946+K09565+K02262+K04644+K00418+K02131+K02126+K00415+K02135+K03945+…
Salmonella infection	547	ko05132	Human Diseases	Infectious diseases: Bacterial	C506401;C507435;C507437;C507917;C509179;C510537;C511491;C513435;C515203;C516347;C517555;C520053;C522917;C533507;C535197;C535915;C536017;C539325;C541135;C554139;C554247;C555871;C556825;C556853;C557187;C559549;C559857;C560455;C570163;C570351;C570929;C573903;C582159;C585521;C588621;C589347;C590597;C591321;C592841;C598375;C599681;C600081;C602283;C603937;C604099;C608655;C609573;C613801;C615801;C616815…	K04392+K10352+K04437+K05692+K05758+K02580+K05759+K07863+K04393+K04441+K04514+K05756+K13241+K10160+K10414+K05747+K05748+K05755+K07897+K04729+K10407+K05399+K10415+K13883+K06071+K15348+K05701+K10168+K04440+K10413+K05754+K04371+K10416+K04448+K05757
RNA transport	542	ko03013	Genetic Information Processing	Translation	C501737;C505475;C507127;C509485;C512529;C512561;C516051;C517435;C519113;C521001;C521705;C523519;C524943;C526243;C529337;C529395;C534349;C538829;C543017;C544143;C546025;C549869;C550993;C551109;C557027;C560601;C561535;C562969;C568539;C574973;C579045;C580239;C581381;C583619;C585735;C589935;C590391;C591539;C592275;C595515;C601813;C605793;C611675;C612905;C622373;C627559;C628345;C628725;C629211;C632533…	K03260+K12160+K03539+K03231+K03257+K03250+K14305+K03242+K14293+K14283+K03253+K14004+K12812+K03252+K13126+K12172+K03251+K03258+K07936+K13114+K03262+K02516+K03247+K03237+K14326+K14304+K13171+K14284+K03254+K14314+K14317+K14319+K03243+K13133+K12876+K12881+K13135+K03540+K03538+K14529+K14296+K12877+K03113+K03537+K14325+K14308+K14297+K13176+K14527+K09291+K14324+K14525+K12875+K12879+K03259+K14289+K14290+…
Epstein-Barr virus infection	526	ko05169	Human Diseases	Infectious diseases: Viral	C501953;C508071;C510789;C511493;C512917;C516347;C517427;C521443;C523487;C527229;C530417;C532713;C533899;C536589;C537173;C540007;C540351;C545285;C545931;C548549;C549727;C550809;C558659;C558819;C559047;C560123;C562177;C564351;C567865;C581181;C583619;C586855;C587403;C588071;C591471;C594235;C598275;C602295;C604753;C605525;C606313;C610115;C615801;C617749;C619507;C622625;C622745;C624413;C631301;C633277…	K04403+K03283+K03028+K03035+K09438+K02580+K03038+K06751+K06627+K10591+K09543+K03006+K03010+K15979+K03021+K13784+K03063+K06256+K03065+K04345+K03008+K07936+K03097+K06630+K14721+K06856+K04441+K03027+K03174+K08860+K12646+K04012+K04498+K03013+K06468+K01242+K05410+K03025+K14317+K04450+K03018+K06752+K03022+K03007+K03009+K08891+K03019+K03014+K06618+K03015+K03012+K06067+K07210+K00922+K10881+K07606+K04432+…
MAPK signaling pathway	483	ko04010	Environmental Information Processing	Signal transduction	C501953;C504705;C506401;C507917;C508071;C516347;C520053;C529173;C538485;C560455;C567865;C570351;C574807;C582789;C602295;C604753;C615801;C621721;C622745;C623149;C623887;C625523;C635053;C642713;C643673;C648239;C650877;C655401;C659349;C659965;C684227;C687367;C706621;C707711;C714257;C714585;C715733;C718347;C730613;C736181;C740927;C741555;C744887;C746105;C746523;C748531;C750641;C751697;C754023;C754159…	K04403+K01047+K04392+K04437+K03283+K02580+K04369+K04393+K04345+K04381+K04459+K04441+K06268+K04365+K08018+K04357+K04364+K04445+K04462+K04450+K05094+K04370+K04402+K04426+K04349+K12326+K04869+K04868+K07860+K04373+K04422+K07210+K04432+K04430+K04460+K05095+K04362+K05093+K07831+K04455+K07829+K04456+K04872+K04870+K04367+K02187+K04429+K04858+K04361+K04372+K04405+K04377+K04454+K04461+K04446+K02677+K03158+…
ECM-receptor interaction	480	ko04512	Environmental Information Processing	Signaling molecules and interaction	C503735;C520469;C524181;C524385;C526025;C526095;C527243;C539877;C544105;C546281;C558659;C559995;C563661;C565171;C568605;C570507;C571001;C571851;C572403;C574513;C579305;C580831;C581419;C582889;C583629;C586003;C587359;C590523;C591671;C598079;C604391;C606703;C614143;C615675;C616363;C620981;C621115;C624951;C628833;C632561;C635497;C640397;C642433;C647003;C647793;C648561;C651899;C659527;C660067;C660503…	K04659+K06257+K06237+K06236+K06249+K05636+K06256+K06238+K06261+K06252+K05637+K05719+K06264+K06265+K05635+K03900+K06254+K06267+K06258+K06260+K06590+K06240+K06248+K06255+K06584+K06484+K06241+K06245+K06259+K06483+K06243+K06480+K06585+K05717+K06487+K06824+K06246+K06485
Endocytosis	479	ko04144	Cellular Processes	Transport and catabolism	C506893;C507399;C508071;C508673;C508881;C510967;C521443;C525123;C527229;C528377;C537173;C537683;C546619;C555009;C560455;C582643;C602295;C604753;C613309;C617041;C622745;C631623;C633933;C635053;C636521;C642713;C643349;C643673;C648239;C650877;C664893;C667129;C670679;C679167;C693641;C697719;C707321;C710251;C711583;C714585;C715733;C719065;C721371;C730613;C730895;C736525;C737855;C740227;C741353;C742611…	K04646+K12196+K03283+K12198+K05096+K06751+K12476+K05633+K10591+K01528+K06503+K12495+K05090+K04393+K12490+K04707+K11824+K05098+K04357+K04180+K13649+K04644+K07941+K12478+K05087+K05094+K12472+K12473+K04678+K06278+K12189+K12200+K15053+K12959+K07889+K07887+K07888+K07897+K04237+K05099+K12489+K12182+K05095+K05093+K12185+K12194+K12484+K07891+K12486+K07905+K11981+K12190+K12470+K12186+K04361+K05085+K12483+…
Influenza A	479	ko05164	Human Diseases	Infectious diseases: Viral	C508071;C509179;C511491;C516347;C517555;C525291;C525331;C533507;C535197;C538485;C541135;C546025;C550787;C555871;C556825;C557187;C558939;C559857;C560857;C562295;C570163;C573903;C580239;C588621;C590597;C591321;C592841;C599681;C600105;C602295;C603217;C604099;C604753;C609465;C609573;C610269;C610603;C611475;C612515;C613801;C615801;C619407;C622745;C624413;C625733;C628345;C630969;C631301;C633445;C634685…	K03283+K05692+K02580+K15043+K15042+K04369+K12812+K05863+K01312+K09507+K09633+K01315+K05401+K04441+K08860+K08738+K01349+K12646+K04498+K10652+K03237+K05404+K00787+K05410+K12653+K10160+K14284+K04450+K06752+K01165+K15046+K04721+K15044+K15047+K14297+K00922+K04432+K04430+K12800+K14290+K04729+K04456+K04399+K12968+K04733+K02677+K02649+K03158+K10054+K03083+K14404+K04390+K15045+K12647+K04433+K14396+K14298+…
Purine metabolism	478	ko00230	Metabolism	Nucleotide metabolism	C502853;C505185;C509169;C511427;C514727;C527019;C527665;C528255;C529983;C530307;C531097;C532713;C535063;C536589;C540007;C540149;C544207;C545931;C548457;C548549;C549727;C553457;C563555;C564101;C564351;C568013;C571341;C571957;C572897;C574857;C580831;C581181;C582523;C586235;C586855;C587403;C589649;C590265;C594235;C598275;C608345;C610441;C617749;C619507;C620721;C628527;C630709;C635013;C640055;C640577…	K13761+K00940+K01835+K01952+K01509+K00939+K00873+K03783+K10807+K03006+K03010+K03002+K12323+K12321+K03021+K08041+K01769+K01081+K08048+K08044+K01756+K01587+K12324+K03008+K01511+K12319+K13988+K14721+K00602+K03027+K00856+K13485+K01239+K02327+K03013+K11787+K13811+K02324+K02325+K08042+K07127+K03025+K01768+K02321+K02684+K03505+K03018+K00942+K03022+K01487+K03007+K03000+K03009+K08049+K01518+K01120+K03019+…
Ribosome	473	ko03010	Genetic Information Processing	Translation	C501515;C502173;C502811;C502851;C503155;C503277;C503611;C505535;C505633;C506207;C506583;C510041;C510309;C510679;C510997;C513111;C513301;C514339;C514433;C514949;C515215;C517409;C517657;C517869;C518707;C518737;C520003;C520333;C521243;C521357;C521373;C523883;C524675;C525101;C525273;C525407;C525595;C526813;C527829;C528653;C529419;C529665;C530231;C530603;C530973;C531111;C531303;C531379;C532265;C533259…	K02873+K02934+K02983+K02930+K02951+K02987+K02993+K02979+K02921+K02900+K02998+K02882+K02920+K02953+K02868+K02949+K02883+K02960+K02981+K02962+K02918+K02958+K02908+K02927+K02997+K02903+K02975+K02974+K02924+K02969+K02977+K02870+K02941+K02901+K02936+K02991+K02905+K02889+K02937+K02917+K02877+K02885+K02894+K02942+K02866+K02964+K02896+K02995+K02989+K02984+K02875+K02893+K02955+K02891+K02985+K02922+K02880+…
Alzheimer's disease	473	ko05010	Human Diseases	Neurodegenerative diseases	C505287;C505921;C509577;C513091;C513973;C514177;C517379;C518957;C520459;C522735;C525581;C529009;C529743;C531915;C532759;C533609;C534033;C534043;C534125;C535249;C536181;C536731;C537193;C538549;C538887;C539935;C542083;C542289;C544157;C545345;C545355;C550241;C553867;C554945;C558221;C558927;C560875;C562529;C562639;C566199;C566997;C569861;C569877;C570507;C571741;C572075;C573093;C574127;C576727;C577529…	K02138+K03941+K04550+K02270+K00412+K02137+K00134+K02132+K00419+K03934+K00413+K01059+K00416+K03938+K02256+K05853+K02183+K00234+K02264+K02266+K03948+K03947+K02128+K02267+K03951+K03950+K00417+K04959+K02127+K02133+K00411+K02271+K13240+K03942+K00420+K06268+K08860+K08738+K02261+K02136+K03946+K04524+K02262+K00418+K02131+K02126+K00415+K02135+K06059+K03945+K00235+K03968+K03949+K03944+K02084+K02268+K03960+…
Lysosome	458	ko04142	Cellular Processes	Transport and catabolism	C502577;C502627;C503037;C506893;C507407;C508881;C509063;C509319;C512521;C512717;C513757;C520409;C520953;C522527;C523333;C526961;C527101;C533833;C537931;C539287;C539475;C541209;C541751;C543435;C546545;C547877;C551117;C553107;C559081;C559879;C561369;C562363;C563441;C568797;C568971;C573803;C573817;C574007;C576261;C577791;C578231;C579095;C582375;C582643;C585341;C587987;C590107;C592909;C595765;C597697…	K01369+K01379+K01363+K04646+K12385+K03661+K06528+K02155+K12382+K06497+K01206+K01365+K12301+K01371+K01201+K01368+K02144+K01375+K01192+K06546+K12387+K06129+K01382+K01052+K01158+K01373+K01135+K12373+K12396+K01444+K12311+K01205+K12316+K13443+K10532+K02146+K12386+K04644+K05656+K01137+K01125+K12397+K12383+K06564+K01195+K12401+K01132+K10089+K12399+K08239+K12403+K12389+K14410+K14379+K12398+K01189+K01204+…
Viral myocarditis	452	ko05416	Human Diseases	Cardiovascular diseases	C501737;C505475;C506401;C507435;C507437;C509179;C509485;C511491;C513435;C515203;C517435;C517555;C521443;C533507;C535197;C535915;C536017;C537173;C539325;C541135;C550993;C554139;C554247;C555871;C556825;C557187;C559549;C559857;C570163;C570929;C571851;C573903;C582159;C588621;C589347;C589935;C590597;C591321;C592275;C592841;C598375;C599681;C600081;C602283;C603937;C604099;C604391;C608655;C609573;C610115…	K03260+K04392+K10352+K05692+K06751+K05637+K06856+K06265+K08738+K06752+K06278+K07860+K02187+K04399+K10366+K03160+K12563+K12564+K06619+K04398+K05703+K04006+K12566
Spliceosome	443	ko03040	Genetic Information Processing	Transcription	C501637;C503937;C508071;C512065;C513953;C518003;C518071;C521251;C522605;C524897;C525747;C527019;C530283;C530325;C533517;C534305;C534947;C535897;C536179;C536191;C538553;C538845;C542615;C546025;C547139;C547535;C549187;C552817;C557033;C557561;C560717;C561185;C571035;C571233;C574519;C580239;C595585;C600237;C602295;C604753;C622745;C628345;C642713;C642961;C643673;C648239;C650877;C659641;C675947;C684113…	K11087+K12855+K03283+K12662+K12854+K12823+K12888+K12891+K12866+K12838+K12849+K12741+K12822+K12886+K11093+K12900+K12856+K12885+K12812+K12833+K12821+K11096+K12884+K12824+K12893+K12818+K12876+K12881+K12813+K12815+K12625+K12832+K12627+K11086+K12861+K11099+K12621+K11092+K12877+K11098+K12859+K12874+K12733+K12875+K12811+K12871+K12841+K09567+K12816+K12896+K11095+K12879+K12865+K12873+K09564+K12839+K11088+…
Toxoplasmosis	440	ko05145	Human Diseases	Infectious diseases: Parasitic	C501953;C504705;C508071;C516347;C526095;C529173;C530013;C548813;C558627;C571851;C574513;C581419;C602295;C604391;C604753;C615801;C622745;C623887;C625161;C625733;C627701;C628833;C635497;C637065;C638173;C642713;C643349;C643673;C645027;C648239;C650877;C655401;C657999;C661211;C662057;C664255;C666383;C667247;C668901;C670905;C671229;C678453;C687367;C690469;C690627;C692597;C695021;C696631;C697719;C699515…	K04403+K01047+K03283+K02580+K05636+K16061+K16060+K04630+K10159+K05637+K05719+K04441+K04725+K08738+K05635+K04180+K00461+K13241+K09565+K06240+K10160+K06752+K12473+K07210+K00922+K06241+K04432+K04729+K06245+K04456+K04534+K02187+K04399+K04733+K02649+K03158+K04404+K03160+K14139+K14140+K04427+K04433+K06243+K04440+K04398+K04467+K11219+K04570+K14142+K04447+K04734+K03175+K04371+K02161+K06246+K06485
HTLV-I infection	438	ko05166	Human Diseases	Infectious diseases: Viral	C503193;C504549;C512917;C516347;C519607;C521443;C527547;C537173;C543003;C548549;C550787;C555753;C567865;C568013;C572225;C572577;C574597;C575549;C583619;C589423;C589923;C599793;C600105;C607793;C609465;C610603;C621721;C625161;C632427;C632751;C634481;C635013;C636041;C636953;C637289;C644265;C648065;C648769;C649409;C649529;C651503;C651665;C653199;C653613;C654327;C655213;C655401;C662903;C668361;C669903…	K08057+K06620+K09438+K02580+K05868+K06751+K06640+K08041+K05863+K04345+K08048+K08044+K03352+K02180+K07936+K00714+K15306+K15041+K15040+K06268+K04725+K09421+K06637+K02327+K04498+K02216+K09420+K02324+K06724+K08874+K02325+K02375+K08042+K00787+K03363+K04728+K03348+K00182+K08054+K09032+K03505+K04450+K06752+K02235+K02432+K15309+K02354+K06527+K08049+K06618+K03358+K07299+K03357+K02159+K02089+K04501+K07210+…
Ubiquitin mediated proteolysis	438	ko04120	Genetic Information Processing	Folding, sorting and degradation	C504727;C509303;C511153;C514223;C514835;C518867;C524545;C524633;C524843;C527229;C530013;C539977;C550633;C550697;C563015;C572577;C578935;C582231;C585935;C587467;C590323;C603577;C605241;C608197;C612199;C617041;C625161;C638173;C643349;C645691;C646557;C651985;C658241;C662057;C664255;C664475;C666199;C667257;C667445;C668361;C670905;C673637;C677459;C682655;C687883;C689309;C692597;C693207;C697531;C697867…	K03873+K10140+K10570+K10260+K03094+K03178+K03364+K05633+K10591+K16061+K16060+K10143+K10573+K10597+K03869+K03352+K04649+K06689+K10592+K10571+K04707+K04725+K10588+K10594+K10606+K03363+K03348+K10586+K10610+K10607+K08285+K10600+K10688+K04678+K10447+K03868+K10583+K03871+K10593+K03358+K10611+K03357+K10686+K03350+K03359+K10144+K10579+K03351+K10580+K10615+K09561+K04506+K10456+K10584+K10599+K10291+K10582+…
Transcriptional misregulation in cancer	435	ko05202	Human Diseases	Cancers: Overview	C508589;C510047;C510967;C511807;C512917;C516347;C517969;C518003;C518555;C523101;C523487;C527665;C530013;C530325;C533281;C533473;C534947;C547535;C549899;C555009;C564651;C580831;C582789;C587091;C603217;C604609;C609759;C610115;C610269;C611845;C616371;C627845;C633941;C638173;C638439;C639039;C642673;C644061;C655401;C657829;C660433;C660595;C662057;C664255;C669903;C670905;C686221;C688353;C692597;C692603…	K11427+K11253+K05096+K14970+K09438+K02580+K04680+K12823+K06627+K11447+K16060+K09355+K11424+K05090+K10056+K04459+K01327+K14651+K05199+K06856+K09633+K15187+K01353+K15619+K01348+K06590+K04728+K15626+K07201+K09254+K10789+K11459+K05087+K15379+K09186+K06067+K09299+K13098+K00069+K05099+K15612+K08024+K09435+K09436+K15622+K02211+K15620+K15613+K09035+K10048+K06571+K04377+K09109+K15614+K04454+K15623+K15617+…
Cardiac muscle contraction	423	ko04260	Organismal Systems	Circulatory system	C501891;C507435;C507437;C508201;C513091;C513435;C513973;C515203;C517873;C522735;C527665;C529009;C531915;C533609;C534033;C535249;C535857;C535915;C536017;C536731;C537193;C539325;C545345;C545355;C549465;C550483;C554139;C554247;C555833;C556957;C558927;C559549;C560875;C562639;C566199;C566997;C569877;C570929;C580831;C582159;C584953;C585257;C587189;C588931;C589347;C591695;C592891;C593841;C597941;C598375…	K01539+K10352+K10351+K02270+K00412+K00419+K00413+K00416+K02256+K05853+K10373+K09290+K02264+K02266+K02267+K10375+K12044+K10374+K00417+K01540+K05742+K00411+K02271+K00420+K02261+K05865+K05849+K02262+K00418+K00415+K12314+K02268+K04869+K04868+K12041+K02263+K04872+K04870+K04858+K04863+K04859+K02265+K04850
Gastric acid secretion	417	ko04971	Organismal Systems	Digestive system	C501891;C507829;C509179;C511491;C517555;C517873;C527665;C533507;C534043;C535197;C536441;C541135;C548549;C548813;C553301;C555871;C556825;C557187;C559857;C561183;C562529;C563571;C567865;C568013;C570163;C573903;C574853;C580831;C582783;C584763;C588621;C590597;C591321;C591695;C592841;C592891;C599681;C604099;C609573;C613801;C615181;C619407;C621721;C626225;C630537;C631681;C633417;C633445;C634685;C644709…	K01539+K01672+K05692+K02183+K04218+K08041+K04630+K08007+K04959+K04926+K04345+K08048+K08044+K01540+K05742+K04632+K04195+K08042+K00907+K08049+K13961+K13855+K05858+K04960+K04920+K04996+K02677+K04634+K04958+K04150+K04131+K08045+K04515+K08046
Herpes simplex infection	412	ko05168	Human Diseases	Infectious diseases: Viral	C501953;C508075;C514835;C516347;C521251;C521443;C524545;C532713;C534305;C537173;C539393;C548549;C552817;C558627;C560637;C567103;C567537;C568053;C570681;C572403;C579919;C588071;C596127;C596857;C602439;C612515;C622625;C624413;C625733;C627701;C631301;C634373;C636041;C637065;C637907;C642463;C645755;C651665;C655401;C658789;C658821;C663441;C667247;C667261;C667303;C671229;C674601;C676247;C677067;C680849…	K04403+K15410+K03094+K02580+K12891+K06751+K03006+K12886+K03130+K10159+K15414+K14840+K02296+K03994+K07293+K15412+K06269+K03097+K06081+K02223+K05401+K03174+K08860+K08738+K12646+K04498+K03237+K05410+K14284+K12893+K06752+K12881+K14966+K01165+K03129+K14650+K07210+K03115+K12896+K04729+K03121+K03131+K03120+K02187+K15413+K09364+K03158+K10054+K04404+K11838+K05152+K15409+K03347+K04390+K12892+K12647+K03134+…
Vibrio cholerae infection	407	ko05110	Human Diseases	Infectious diseases: Bacterial	C505879;C506667;C508827;C509063;C509179;C510917;C511087;C511491;C512717;C517555;C519755;C526283;C529085;C530581;C530723;C533507;C534599;C535197;C535735;C539307;C541135;C541235;C543807;C545907;C550221;C552835;C555871;C556825;C557187;C559081;C559857;C559879;C563441;C563571;C563845;C566679;C567865;C570163;C573903;C579277;C588621;C590597;C591321;C592841;C593771;C593839;C599681;C599929;C602171;C604099…	K02147+K10956+K03661+K05692+K10955+K02155+K06098+K09481+K07937+K07342+K02144+K04926+K04345+K02150+K02145+K04632+K02146+K08049+K02153+K02151+K02149+K01116+K02677+K02154+K10951+K10949+K05701+K09582+K02148+K10950+K03662+K02152
Protein processing in endoplasmic reticulum	395	ko04141	Genetic Information Processing	Folding, sorting and degradation	C503193;C505481;C506667;C508071;C508827;C509943;C512211;C513931;C514835;C515903;C516049;C517503;C519755;C521753;C524545;C526283;C530417;C530581;C532009;C534599;C538635;C543003;C543017;C546657;C546841;C546989;C548529;C549173;C549869;C550221;C550697;C550789;C552835;C552841;C555091;C555753;C560857;C561741;C565805;C572225;C574597;C580419;C581947;C582231;C586841;C587199;C588961;C590323;C594255;C594601…	K08057+K04079+K10956+K03283+K13525+K14009+K05546+K03094+K09487+K09580+K09542+K09481+K09490+K14004+K12669+K05638+K14000+K10597+K04571+K07342+K12666+K09507+K07151+K14005+K06689+K09486+K13250+K14006+K08056+K01228+K12670+K09503+K09502+K08860+K07953+K10666+K03237+K14012+K14020+K08054+K03868+K04426+K12668+K09525+K10100+K02159+K10086+K14021+K11718+K14007+K09555+K13719+K09562+K09530+K14026+K09561+K14016+…
Prion diseases	373	ko05020	Human Diseases	Neurodegenerative diseases	C508071;C532009;C538485;C546803;C550773;C567865;C568053;C570507;C583147;C594129;C596273;C601225;C601787;C602295;C604753;C617823;C622745;C624803;C628833;C629119;C635497;C642713;C643673;C644627;C648239;C650877;C660923;C661049;C661669;C664501;C666685;C668901;C673471;C674179;C680361;C682603;C686401;C690707;C696995;C699519;C704313;C708261;C709335;C712713;C712853;C714585;C716725;C719543;C722707;C723391…	K03283+K09490+K04369+K02599+K04345+K03994+K04565+K03986+K03987+K05635+K09553+K03995+K06491+K03988+K02159+K05634+K03997+K09203+K05703+K04371+K04368
Adherens junction	355	ko04520	Cellular Processes	Cell communication	C506401;C509179;C511491;C513085;C517555;C517875;C526793;C533507;C535197;C538089;C541135;C555871;C556825;C556883;C557187;C559857;C560455;C566061;C570163;C573903;C581343;C588071;C588621;C590597;C591321;C592841;C595501;C596127;C599681;C604099;C609573;C613801;C619407;C629167;C633445;C633915;C634685;C636041;C644709;C649017;C651665;C653111;C653811;C672801;C681183;C683169;C685217;C694247;C698507;C699045…	K04392+K05692+K05699+K05767+K05698+K05690+K05691+K04393+K05695+K06084+K03097+K06081+K04498+K05689+K05705+K05747+K05748+K14394+K05702+K04527+K05087+K04491+K06085+K06083+K07860+K04501+K04237+K05099+K04362+K03115+K04361+K05706+K06592+K05696+K04674+K06086+K04513+K05704+K05693+K04500+K05694+K05701+K06082+K05627+K02105+K04427+K08889+K05700+K05703+K04371+K04468
Small cell lung cancer	342	ko05222	Human Diseases	Cancers: Specific types	C504549;C516347;C523605;C524181;C526095;C527243;C530013;C559995;C571851;C574513;C581419;C582889;C586003;C604391;C622625;C625161;C625733;C628833;C634373;C635497;C638173;C651899;C655401;C657999;C662057;C664255;C666383;C666657;C668901;C670905;C672129;C678453;C680199;C687287;C692597;C696631;C701827;C704597;C707473;C710119;C719543;C720595;C725831;C728565;C729321;C731477;C737509;C741191;C743453;C746375…	K06620+K02580+K01110+K06237+K05636+K16061+K16060+K05637+K05719+K03174+K04725+K08738+K05635+K13241+K06240+K09848+K02084+K06618+K02219+K02089+K07210+K00922+K06626+K06241+K01522+K06245+K04456+K02091+K04399+K04377+K02649+K16063+K05725+K08524+K08526+K04453+K06243+K06624+K11987+K04467+K03173+K08528+K04570+K04734+K03175+K09849+K05717+K06487+K02161+K06246+K06485+K02206
Pathogenic Escherichia coli infection	341	ko05130	Human Diseases	Infectious diseases: Bacterial	C505051;C506675;C509179;C510537;C511491;C517555;C519625;C519901;C521251;C522683;C524939;C529969;C533507;C534333;C534569;C535197;C535895;C537779;C541135;C546065;C547509;C551581;C552183;C553301;C553495;C555331;C555871;C556825;C557187;C559123;C559857;C560455;C562397;C563723;C570163;C573903;C574513;C575835;C580873;C581419;C583621;C585521;C588621;C590597;C591321;C591471;C592517;C592527;C592841;C592907…	K07604+K07374+K05692+K05758+K07375+K11294+K08007+K06106+K04393+K05719+K06630+K07365+K04514+K05756+K10160+K05689+K05747+K05755+K02677+K04513+K12791+K06619+K02105+K10168+K05703+K05754+K05757
Insulin signaling pathway	336	ko04910	Organismal Systems	Endocrine system	C514635;C523989;C530155;C530343;C530973;C531927;C534043;C538485;C554869;C555779;C566061;C567865;C579919;C584763;C610799;C615181;C617041;C621721;C623149;C624115;C627701;C627991;C629251;C630537;C648317;C649161;C650491;C654599;C659349;C663079;C669645;C684227;C687607;C689401;C691513;C692603;C693713;C705595;C706759;C711583;C716983;C719065;C730479;C734023;C736621;C738527;C742229;C743263;C743437;C744301…	K00665+K00844+K02991+K02183+K04369+K01106+K05695+K04345+K06269+K04707+K04365+K07190+K04364+K07192+K07201+K04527+K06276+K06279+K07207+K07191+K00693+K11262+K00922+K07194+K03259+K07208+K07205+K04456+K00688+K04372+K04688+K04695+K05696+K02649+K07196+K04739+K01596+K03083+K07198+K06086+K07204+K07188+K07193+K15909+K07195+K13296+K04438+K04440+K07827+K06277+K03099+K07202+K00871+K07197+K01084+K07189+K07187+…
Axon guidance	325	ko04360	Organismal Systems	Development	C506401;C516485;C539877;C546281;C548813;C560455;C571001;C574513;C581419;C584727;C597247;C616283;C619731;C621721;C621787;C627701;C628511;C637653;C647205;C648769;C657265;C659757;C660583;C662791;C667261;C668819;C681821;C684103;C690627;C705035;C705287;C714991;C716709;C716725;C718449;C724161;C727925;C734553;C734789;C737705;C737749;C740889;C741939;C742133;C748531;C751535;C754683;C756421;C758135;C759039…	K04392+K06841+K07521+K04630+K04393+K05719+K05765+K07365+K04514+K06268+K07523+K06820+K06724+K05743+K06839+K07532+K06753+K06550+K06850+K06838+K07860+K05099+K07524+K07526+K02090+K06765+K04446+K07527+K03083+K06821+K04513+K05725+K07525+K05463+K04352+K06842+K06521+K06619+K04348+K05110+K04409+K05733+K06755+K05734+K05736+K07827+K07520+K06843+K05703+K04371+K06754
NF-kappa B signaling pathway	325	ko04064	Environmental Information Processing	Signal transduction	C501953;C510493;C516347;C530013;C588071;C610115;C622625;C625161;C631301;C634373;C637235;C638173;C655401;C657829;C662057;C664255;C667247;C669903;C670905;C680777;C688353;C690083;C690469;C690627;C692597;C695439;C704597;C713359;C719973;C720387;C723391;C727311;C740927;C745375;C756047;C756311;C758229;C760003;C762993;C764049;C765589;C767801;C768071;C768413;C768901;C770123;C770375;C770927;C770937;C771247…	K04403+K10798+K02580+K16060+K03097+K06856+K03174+K04725+K12646+K10652+K01348+K10160+K04728+K06527+K10130+K04402+K07210+K07368+K16072+K07370+K07369+K03115+K04729+K07371+K05399+K04733+K01116+K02677+K03158+K05855+K04404+K12793+K07367+K03160+K06068+K02861+K16065+K05147+K05473+K04427+K04466+K11987+K04467+K03173+K11859+K04570+K04734+K03175+K09849+K10577+K02161
Leukocyte transendothelial migration	321	ko04670	Organismal Systems	Immune system	C506401;C508201;C509179;C511491;C513085;C517555;C533507;C535197;C538089;C541135;C547967;C548813;C553301;C555871;C556825;C556883;C557187;C559857;C560455;C570163;C570681;C573903;C574513;C581419;C588621;C590597;C591321;C592841;C599681;C604099;C609573;C613801;C615801;C619407;C619731;C629167;C633445;C634685;C644709;C649017;C653111;C685217;C694247;C698507;C700111;C708367;C709115;C721087;C723391;C727691…	K04392+K10351+K12758+K05692+K05699+K05690+K12756+K04630+K08007+K05763+K05691+K04393+K07293+K05719+K04441+K04514+K05702+K06527+K06274+K12754+K12755+K07860+K00922+K04351+K12757+K06735+K05732+K08010+K05730+K05760+K01116+K02677+K02649+K08011+K08008+K04513+K05725+K06483+K08015+K02105+K05726+K08013+K13709+K08009+K05700+K07836+K04353+K08014
Pyrimidine metabolism	310	ko00240	Metabolism	Nucleotide metabolism	C505185;C509169;C529983;C531097;C532713;C536589;C540007;C540149;C545931;C549727;C563555;C564101;C564351;C568263;C581181;C582523;C586855;C587301;C587403;C594235;C598275;C609725;C610253;C610441;C613365;C617749;C619507;C635013;C640055;C641651;C648065;C649529;C653199;C658603;C666485;C672983;C680825;C689023;C694479;C699069;C702273;C704483;C704779;C705917;C705975;C713661;C713731;C715275;C715463;C716393…	K00940+K03783+K10807+K03006+K03010+K03002+K03021+K01081+K01937+K03008+K01511+K14721+K01489+K00761+K00857+K03027+K02327+K03013+K02324+K02325+K03025+K00560+K02321+K02684+K03505+K03018+K03022+K00207+K03007+K03000+K03009+K01518+K03019+K03014+K00526+K03015+K00876+K03012+K00962+K13800+K03017+K02326+K03011+K01718+K01493+K00757+K10808+K12304+K03024+K03504+K02328+K01510+K02999+K00384+K16066+K00944+K13809+…
Salivary secretion	307	ko04970	Organismal Systems	Digestive system	C501891;C511273;C517873;C527665;C534043;C548549;C553647;C558043;C562529;C567865;C568013;C580831;C584763;C586037;C589649;C591695;C592891;C608455;C615181;C621721;C626225;C626443;C630537;C635225;C649161;C651969;C653613;C657999;C672865;C678453;C683095;C683911;C684449;C687607;C700875;C705595;C706759;C707777;C712745;C715369;C722887;C730479;C730717;C731449;C734023;C734551;C736621;C742229;C743263;C744185…	K01539+K13912+K02183+K08041+K13915+K01176+K04959+K04345+K08048+K08044+K12319+K01540+K05742+K13240+K04632+K13909+K01242+K08042+K12550+K13908+K05850+K08049+K12318+K13855+K05858+K13911+K04135+K04137+K04936+K04960+K02677+K04634+K07376+K04958+K10951+K04975+K04131+K13504+K04141+K08045+K13879+K08046+K04136
Measles	306	ko05162	Human Diseases	Infectious diseases: Viral	C508071;C516347;C549823;C553301;C558627;C588071;C602295;C604753;C607479;C610115;C611523;C617041;C622745;C624413;C627701;C628725;C631301;C635411;C637065;C637907;C642463;C642713;C643673;C646525;C648239;C648397;C650877;C655401;C655631;C658821;C661463;C663441;C667247;C668681;C671229;C676247;C686379;C687701;C688699;C690083;C690469;C690627;C693831;C699515;C706799;C712673;C713359;C713445;C713925;C714585…	K03283+K02580+K04222+K05763+K10159+K03097+K14753+K06856+K04707+K08860+K03247+K12646+K03237+K05404+K06563+K05410+K10160+K04721+K02089+K07899+K00922+K06626+K03115+K10144+K04729+K04456+K02091+K12968+K04733+K02649+K07900+K04404+K03083+K06068+K10151+K04390+K12647+K04427+K14216+K06624+K04467+K11219+K14752+K11859+K05703+K04447+K04734+K11224+K11223+K03175+K10152+K02206
mRNA surveillance pathway	298	ko03015	Genetic Information Processing	Translation	C519917;C523383;C539961;C546025;C557027;C561535;C568539;C571679;C579045;C579919;C580239;C595515;C611675;C619507;C628345;C629211;C639725;C649051;C650595;C652509;C662083;C662253;C669979;C672295;C675253;C675947;C677067;C712049;C712065;C714933;C720259;C725865;C730761;C731413;C734705;C735967;C742229;C743437;C748775;C751265;C751321;C755069;C756463;C762389;C764763;C764893;C766715;C770017;C772061;C772873…	K04354+K14411+K14416+K12812+K13126+K03267+K06269+K13114+K13917+K11584+K14326+K13171+K14376+K14284+K14398+K14405+K12876+K12881+K11583+K06965+K14401+K12877+K14325+K14324+K12875+K04382+K08873+K14962+K14407+K14406+K13025+K14399+K14328+K14409+K14404+K14327+K14400+K06100+K03265+K14294+K15542+K14396+K12883+K00565+K14285+K14323+K15544+K14403+K03456+K12882+K14402+K14408+K14397+K11124+K11125
Parkinson's disease	289	ko05012	Human Diseases	Neurodegenerative diseases	C505287;C505921;C513091;C513973;C514177;C518867;C518957;C522735;C524633;C525145;C525581;C529009;C531915;C532759;C533609;C535249;C536181;C536731;C537193;C538549;C538887;C539935;C544157;C545345;C545355;C550241;C550787;C553867;C554945;C558927;C562639;C566185;C566199;C566997;C567967;C569861;C572075;C573093;C574127;C576727;C577529;C585257;C586045;C587189;C588931;C589383;C592153;C593841;C595523;C597941…	K02138+K03941+K02270+K00412+K02137+K03178+K02132+K00419+K03878+K03934+K00413+K00416+K03938+K02256+K00234+K02264+K02266+K03948+K03947+K02128+K02267+K05863+K03951+K03950+K00417+K04557+K03883+K02127+K02133+K00411+K15041+K15040+K02271+K05036+K03942+K00420+K03881+K08738+K02261+K03884+K08844+K02136+K03946+K09565+K02262+K00418+K02131+K02126+K00415+K02135+K08155+K03882+K03945+K00235+K03968+K03949+K03944+…
Protein digestion and absorption	288	ko04974	Organismal Systems	Digestive system	C501891;C517873;C518087;C524181;C524385;C527243;C527665;C544105;C550977;C558939;C559995;C563571;C563661;C565171;C579645;C580831;C582889;C586003;C591695;C597331;C603217;C603765;C610269;C614903;C615675;C620313;C620981;C623931;C629729;C640031;C640165;C647003;C647965;C648055;C651899;C657829;C662237;C666657;C672517;C675983;C680199;C684103;C688535;C691879;C695075;C710119;C715301;C716061;C720595;C721147…	K01539+K08606+K01395+K06237+K06236+K05616+K01312+K04926+K06238+K09708+K01540+K01298+K08779+K08132+K08187+K01310+K09632+K12040+K08133+K05849+K08131+K01345+K13868+K13781+K05612+K14208+K14210+K01278+K14211+K14206+K01389+K01285+K06002+K13867+K14209+K08135+K05334
Shigellosis	286	ko05131	Human Diseases	Infectious diseases: Bacterial	C506401;C509179;C510537;C511491;C516347;C517555;C522917;C533507;C535197;C541135;C555331;C555871;C556825;C556853;C557187;C558659;C559857;C560455;C570163;C573903;C574513;C581419;C582231;C585521;C588621;C590323;C590597;C591321;C592841;C599681;C604099;C609573;C613801;C615801;C618143;C619407;C619731;C620133;C633445;C634685;C644709;C649017;C653111;C655401;C667445;C683169;C685217;C689309;C694247;C698507…	K04392+K05692+K05758+K02580+K05759+K06106+K07863+K06256+K04393+K05719+K06689+K04441+K04514+K05756+K05747+K05748+K10165+K08727+K06484+K05755+K07210+K05740+K05704+K08846+K08339+K12836+K03362+K06619+K13728+K04438+K04440+K05700+K04467+K13708+K04734+K05754+K04371+K12366+K05757
Cell adhesion molecules (CAMs)	285	ko04514	Environmental Information Processing	Signaling molecules and interaction	C520469;C521443;C537173;C566061;C574513;C581419;C596127;C634615;C636463;C644961;C660595;C663281;C664861;C672801;C683339;C689291;C693641;C694439;C697751;C699147;C702471;C703917;C704675;C706065;C710195;C714777;C717319;C718449;C723391;C728441;C730729;C735243;C748039;C748711;C749187;C757609;C763361;C766821;C768499;C770927;C771247;C771883;C775465;C783651;C786429;C787197;C787259;C789969;C790715;C791069…	K06257+K06751+K05695+K05719+K06081+K06478+K06757+K06467+K06590+K06780+K05689+K06760+K07378+K07380+K06752+K06550+K06491+K06527+K06793+K06584+K06771+K06735+K06548+K06592+K06781+K03160+K07377+K06766+K06775+K06483+K06494+K06496+K05693+K06756+K07379+K06816+K06585+K06487+K06796+K06485+K06736
Bile secretion	280	ko04976	Organismal Systems	Digestive system	C501891;C507829;C514431;C514989;C517873;C523257;C525433;C527665;C538023;C539339;C540007;C548549;C561183;C567865;C568013;C574853;C577033;C580831;C582087;C582783;C586855;C591695;C592891;C594235;C594803;C600085;C617605;C618213;C619507;C623931;C625027;C626225;C629729;C634761;C635743;C636135;C640031;C640055;C653613;C659685;C660315;C661895;C664679;C666485;C667901;C674939;C683095;C691121;C694439;C694479…	K01539+K01672+K05684+K05658+K00699+K05667+K05666+K08041+K04345+K08048+K08044+K14342+K01540+K05742+K12040+K05659+K04632+K05673+K08042+K09866+K08204+K14158+K09869+K12473+K08049+K05683+K08748+K04588+K13855+K07299+K08205+K07424+K00659+K00489+K05681+K04943+K08524+K08537+K08045+K05664+K14360+K00021+K08046+K09877+K14349+K08563+K09864
Neurotrophin signaling pathway	274	ko04722	Organismal Systems	Nervous system	C506401;C516347;C534043;C538485;C560455;C570681;C584763;C591471;C605525;C606313;C606383;C615181;C615801;C621721;C623149;C630031;C630537;C649161;C655401;C659349;C659965;C684227;C687607;C692603;C705595;C706759;C715681;C730155;C730479;C734023;C735149;C736621;C736881;C741555;C742229;C743263;C744301;C748235;C748293;C748531;C748973;C752315;C754023;C754459;C754523;C756421;C757859;C759629;C759857;C761373…	K04392+K02580+K02183+K04369+K04393+K07293+K06630+K12462+K04441+K04365+K04364+K04445+K09408+K12460+K12463+K04426+K06279+K04373+K02159+K00922+K04456+K05869+K12461+K04733+K01116+K02649+K04443+K04416+K03083+K12388+K02583+K09593+K06068+K04513+K08846+K04421+K04464+K07193+K12459+K06619+K08888+K04438+K04463+K04440+K12464+K07827+K04515+K06277+K03099+K07836+K04353+K04374+K07187+K04734+K03175+K04371+K04431+…
Pancreatic secretion	274	ko04972	Organismal Systems	Digestive system	C501891;C504705;C506401;C507829;C517873;C527665;C529173;C534033;C548549;C558043;C558577;C558939;C560875;C561183;C562529;C563571;C568013;C569877;C574853;C580831;C582783;C589155;C591695;C592891;C597331;C600701;C603217;C604483;C609331;C610269;C620313;C623887;C626225;C633417;C634875;C635225;C639839;C647965;C649505;C651969;C653613;C657829;C662107;C664271;C664817;C669551;C672517;C683095;C687367;C712745…	K01539+K01047+K04392+K01672+K05853+K08041+K01176+K04194+K01312+K04959+K04926+K08048+K08044+K12298+K01540+K05742+K01298+K08779+K01310+K09632+K04632+K14073+K14074+K14075+K01242+K08042+K14077+K05850+K08049+K05030+K04588+K13855+K05858+K14078+K04936+K01345+K04960+K07884+K02677+K04634+K05027+K07901+K04958+K04513+K10951+K04131+K08045+K08046+K07836+K04353+K07904
Bacterial invasion of epithelial cells	270	ko05100	Human Diseases	Infectious diseases: Bacterial	C506401;C506893;C508881;C509179;C510537;C511491;C517555;C528377;C533507;C535197;C541135;C555331;C555871;C556825;C556853;C556883;C557187;C559857;C560455;C566185;C566193;C570163;C573903;C574513;C581419;C582643;C585521;C588621;C590597;C590887;C591321;C592841;C599681;C600083;C604099;C609573;C613801;C617041;C619407;C620133;C633445;C634685;C636521;C644709;C649017;C653111;C664893;C670679;C672801;C683169…	K04392+K04646+K05692+K05758+K01528+K06106+K07863+K05691+K04393+K13737+K06272+K05719+K04707+K05756+K04644+K05689+K05747+K05748+K06278+K06279+K06484+K12959+K05755+K00922+K05099+K13738+K05760+K02649+K09593+K04513+K05725+K05704+K04645+K02105+K05726+K13728+K13736+K04438+K05700+K13708+K05754+K05717+K12366+K05757
Dopaminergic synapse	270	ko04728	Organismal Systems	Nervous system	C505545;C519917;C534043;C548813;C562529;C567537;C567865;C579919;C584763;C596857;C597783;C608593;C609759;C615181;C615801;C621721;C623987;C626225;C630537;C634057;C649051;C649161;C674601;C687607;C699351;C700961;C705595;C706759;C707207;C707711;C710777;C712509;C715341;C715483;C720259;C725829;C730479;C734023;C736621;C742229;C743263;C743437;C748293;C748775;C748973;C750641;C751485;C752315;C753813;C758055…	K05198+K04354+K02183+K04630+K04959+K02296+K04345+K06269+K02223+K05197+K05036+K05199+K04441+K04632+K00274+K11584+K08155+K05840+K04450+K05200+K11583+K05858+K04382+K05870+K04456+K04534+K10396+K09047+K04960+K00501+K02677+K04999+K05000+K04634+K01593+K05210+K03083+K04144+K04536+K04958+K04849+K04344+K04348+K04543+K04547+K08045+K04440+K00545+K04515+K04374+K09049+K09048+K04633+K03456+K04539+K04347+K04545+…
Dorso-ventral axis formation	264	ko04320	Organismal Systems	Development	C505001;C516523;C519443;C539377;C546803;C550773;C570507;C583399;C601787;C617823;C620451;C630109;C644627;C646385;C659349;C660923;C661049;C664501;C666601;C666685;C671657;C673471;C674179;C679125;C680361;C682603;C683897;C686401;C690707;C696995;C699519;C704313;C708261;C709335;C712065;C712853;C722707;C732963;C734789;C738209;C738267;C740277;C742611;C743985;C746215;C746725;C747549;C751095;C753713;C753885…	K03102+K02184+K02599+K02175+K04364+K02098+K04361+K02602+K02857+K02360+K02177+K02156+K02644+K07827+K03099+K02678+K02359+K04371+K03211+K04368
Cell cycle	262	ko04110	Cellular Processes	Cell growth and death	C504549;C509419;C514835;C519607;C521597;C523487;C524545;C524843;C527547;C536333;C536741;C538333;C542845;C572577;C574413;C575549;C582355;C585003;C591471;C594115;C605525;C606313;C607793;C608197;C616063;C634481;C636041;C637289;C643349;C651665;C654327;C659947;C660433;C662903;C668361;C669903;C671745;C673637;C682655;C683955;C688353;C694537;C695439;C704707;C707321;C711733;C713317;C720207;C722969;C726387…	K06620+K02213+K03094+K05868+K06633+K06632+K06627+K03364+K06640+K06644+K06670+K06642+K02212+K03352+K02180+K02604+K02541+K06630+K02607+K06637+K04498+K02216+K02606+K03363+K04728+K03348+K02542+K02209+K02178+K06618+K06638+K04402+K03868+K03358+K03357+K06067+K02089+K04501+K06626+K03350+K03359+K06671+K03351+K04802+K02091+K02365+K02540+K06634+K02202+K04377+K06636+K03354+K06631+K02210+K05866+K06622+K03083+…
Chemokine signaling pathway	261	ko04062	Organismal Systems	Immune system	C506401;C510831;C516347;C548549;C548813;C560455;C567865;C568013;C585477;C619731;C623149;C643349;C653613;C655401;C659349;C681183;C683095;C683169;C684227;C692603;C697719;C706103;C707321;C727691;C730277;C730717;C736773;C744235;C744301;C748531;C751485;C756047;C756421;C757859;C759629;C762969;C763359;C765891;C767761;C769271;C770017;C770841;C773451;C773797;C777263;C780143;C780849;C781167;C783311;C784939…	K04392+K10034+K02580+K08041+K04630+K04393+K04345+K08048+K08044+K05510+K04514+K04365+K04180+K08042+K04364+K08893+K05747+K09408+K04177+K08891+K08049+K06279+K07860+K05858+K07210+K00922+K04237+K04456+K05730+K05760+K02677+K02649+K08011+K03083+K04536+K06068+K00909+K04513+K05725+K05704+K05731+K05726+K04543+K04547+K04409+K04438+K08045+K07827+K04467+K03099+K08046+K07836+K04353+K04447+K04734+K11224+K04176+…
Amyotrophic lateral sclerosis (ALS)	261	ko05014	Human Diseases	Neurodegenerative diseases	C505545;C506401;C509339;C527025;C533939;C534009;C542175;C558613;C579275;C583147;C596273;C597783;C608455;C609759;C610107;C615801;C621721;C623987;C625733;C657999;C672865;C678453;C684449;C700961;C710777;C712509;C715483;C728565;C729321;C735105;C740667;C741555;C746965;C747027;C747131;C748531;C750667;C753813;C754459;C756421;C761373;C761527;C762613;C764557;C766791;C767213;C767887;C769499;C770967;C773451…	K05198+K04392+K11518+K00432+K03781+K05613+K04565+K05197+K13240+K04441+K06268+K08738+K02084+K04575+K04426+K05208+K04572+K07887+K02159+K04432+K04574+K02187+K04573+K04399+K03158+K05210+K04569+K05141+K04433+K11519+K02308+K04348+K04570+K02161+K05212
Wnt signaling pathway	258	ko04310	Environmental Information Processing	Signal transduction	C506401;C514835;C524545;C535793;C567865;C588071;C589423;C619731;C620847;C621721;C636041;C649051;C651503;C651665;C664829;C675011;C681959;C682941;C685841;C696081;C698319;C699031;C706191;C715541;C721579;C730969;C741149;C742751;C746049;C748531;C751485;C755667;C756421;C759733;C763741;C764557;C765987;C766715;C767887;C768071;C772061;C773451;C773573;C773797;C774443;C779251;C781167;C782519;C782931;C783747…	K04392+K03094+K04499+K04345+K03097+K00714+K04514+K02185+K06268+K04498+K11584+K02375+K03068+K00181+K01691+K04512+K00182+K02235+K02432+K02354+K04491+K03868+K07860+K05858+K04501+K00408+K03115+K04382+K00444+K04506+K08957+K02085+K04377+K00572+K04446+K02677+K04510+K04508+K02353+K08960+K02842+K03083+K04494+K01384+K04513+K10151+K03347+K04500+K01397+K08110+K03362+K02105+K04427+K02157+K04502+K04348+K03213+…
Notch signaling pathway	257	ko04330	Environmental Information Processing	Signal transduction	C511687;C546803;C550773;C570507;C594149;C599013;C601787;C617823;C622369;C636041;C644627;C651665;C660923;C661049;C664501;C666685;C673471;C674179;C675397;C678029;C680361;C682603;C686401;C690707;C696995;C699519;C704313;C704559;C708261;C709335;C712853;C722707;C732963;C734789;C738209;C738267;C740277;C743985;C746215;C746725;C747549;C751095;C751341;C753885;C754179;C754683;C757065;C759733;C760339;C760935…	K06051+K06052+K02599+K06058+K04498+K06059+K06067+K06054+K05948+K06172+K06053+K02353+K06170+K06066+K06065+K06057+K04496+K06171+K06063+K04505+K06062+K06061+K04497
Glutamatergic synapse	257	ko04724	Organismal Systems	Nervous system	C503659;C504705;C505545;C520213;C529173;C548549;C548813;C553531;C558613;C562529;C567865;C568013;C571959;C597783;C608479;C609759;C610827;C611821;C621721;C623887;C623987;C626225;C632291;C636013;C639363;C640165;C645509;C650439;C653613;C657329;C660997;C664117;C673009;C683095;C687367;C689509;C690077;C697591;C700961;C703923;C710777;C712509;C714257;C715483;C725393;C730717;C735105;C746965;C747131;C751485…	K04604+K01047+K05198+K01915+K08041+K04630+K05614+K05613+K04959+K04345+K08048+K08044+K05197+K04605+K04607+K05199+K06268+K04632+K05618+K04608+K01425+K08042+K05201+K05203+K15010+K05202+K05204+K05200+K08049+K05208+K05858+K15009+K11828+K05213+K04534+K04960+K05617+K05612+K02677+K12302+K04634+K05210+K04536+K04958+K04344+K04348+K04543+K04547+K01115+K08045+K15008+K08046+K04371+K04539+K00910+K04347+K04545+…
Apoptosis	254	ko04210	Cellular Processes	Cell growth and death	C516347;C530013;C567865;C621721;C625161;C625733;C638173;C655401;C662057;C664255;C669575;C669903;C670905;C688353;C692597;C695439;C728565;C729321;C743347;C745375;C750533;C754459;C756047;C756311;C757701;C757859;C762251;C764557;C765589;C767801;C767887;C768413;C769899;C770937;C773711;C774443;C777263;C779313;C779863;C780199;C780413;C781805;C781933;C782251;C784241;C784297;C784359;C784939;C785129;C787375…	K02580+K16061+K16060+K04345+K06268+K04725+K08738+K02311+K02310+K04728+K02084+K04721+K04723+K01173+K02159+K07210+K00922+K04397+K04729+K04456+K02187+K04399+K04727+K04733+K02649+K03158+K04739+K04396+K02861+K04390+K04400+K01367+K04348+K04466+K04398+K04467+K03173+K02373+K04570+K04734+K02161
GnRH signaling pathway	249	ko04912	Organismal Systems	Endocrine system	C504705;C525693;C529173;C534043;C538485;C548549;C559093;C560455;C562529;C567865;C568013;C584763;C615181;C615801;C621721;C623887;C626225;C630537;C649161;C653613;C659349;C683095;C687367;C687607;C705595;C706759;C714257;C730479;C730717;C734023;C736621;C742229;C743263;C748293;C748973;C751485;C752315;C759629;C759857;C761527;C762125;C763717;C763721;C763749;C764207;C766779;C766791;C768335;C769271;C770259…	K01047+K07763+K02183+K04369+K08041+K04393+K04959+K04345+K08048+K08044+K04441+K04632+K08042+K04364+K08049+K05858+K04432+K04430+K04280+K04960+K04361+K02677+K04634+K04635+K04416+K06068+K04958+K05704+K04420+K04421+K04464+K04433+K04428+K01115+K08045+K04440+K07827+K04515+K03099+K08046+K04374+K04371+K04431+K04448+K04366+K04850+K04368
Alcoholism	241	ko05034	Human Diseases	Substance dependence	C510047;C523101;C534043;C548397;C548813;C562327;C567865;C568303;C579919;C584763;C587091;C594263;C608593;C615181;C621721;C623149;C626225;C628801;C630537;C634057;C649161;C659349;C684227;C687607;C690889;C699347;C699351;C702909;C705595;C706759;C707711;C710219;C717651;C730479;C734023;C736051;C736621;C742229;C743263;C743437;C744301;C746965;C747131;C748293;C748775;C748973;C750093;C750641;C752315;C753813…	K11253+K02183+K11251+K04630+K07359+K04345+K11254+K06269+K11252+K05036+K04365+K04632+K00274+K04364+K15014+K08155+K04450+K06279+K05208+K11405+K06067+K11407+K05870+K05213+K04534+K05869+K09047+K00501+K01593+K05210+K04144+K04536+K11406+K11418+K04543+K04547+K08045+K04267+K04266+K07827+K03099+K04374+K09049+K09048+K11303+K04371+K04539+K11404+K04366+K04347+K04545+K04145+K05212+K04368
Legionellosis	240	ko05134	Human Diseases	Infectious diseases: Bacterial	C503483;C508071;C509943;C516051;C516347;C523519;C523721;C539961;C541107;C543807;C549173;C549981;C558627;C563845;C565805;C588247;C591539;C594677;C601813;C602295;C604753;C622745;C625733;C626217;C627701;C629905;C632533;C637065;C640767;C642713;C643673;C648239;C650877;C655401;C657997;C667247;C671229;C676215;C690469;C690627;C696421;C699125;C699515;C703591;C703871;C713359;C714585;C728199;C728565;C729321…	K04077+K03283+K13525+K03231+K02580+K14416+K07937+K03233+K10159+K08738+K07953+K10160+K02084+K12807+K04397+K04729+K02187+K04399+K07874+K08823+K04011+K15464+K10168+K08517+K03990+K04398+K04734+K09414
Oocyte meiosis	240	ko04114	Cellular Processes	Cell growth and death	C514835;C519607;C521597;C524545;C534043;C536845;C548549;C562529;C567865;C568013;C572577;C579919;C584763;C591471;C605525;C606313;C615181;C615801;C621721;C630537;C649051;C649161;C653613;C668361;C673637;C683095;C687607;C705595;C706759;C711583;C720207;C730479;C730717;C734023;C735149;C736621;C736881;C741149;C742229;C743263;C743437;C748293;C748775;C748973;C749349;C751767;C752315;C754023;C754523;C758525…	K03094+K05868+K06633+K02183+K11481+K08041+K04959+K04345+K08048+K08044+K03352+K06269+K06630+K04441+K06268+K11584+K08042+K03363+K03348+K05087+K02178+K08049+K03868+K03358+K03357+K04373+K06626+K03350+K03359+K03351+K04382+K04367+K02365+K04960+K06636+K03354+K02602+K06631+K08836+K04958+K03347+K03362+K03353+K13728+K04348+K08045+K12456+K04515+K02087+K08046+K03355+K04371+K03456+K06669+K03349+K02206+K04368
Fc gamma R-mediated phagocytosis	237	ko04666	Organismal Systems	Immune system	C504705;C506401;C510537;C511223;C528377;C529173;C530887;C560455;C566213;C584727;C585521;C595785;C610115;C616283;C620133;C623887;C634615;C644961;C657265;C679167;C681183;C683169;C687367;C689291;C694439;C697751;C699147;C703147;C704675;C714257;C714991;C724161;C727691;C728441;C730729;C734553;C736773;C743609;C748531;C755559;C756421;C757747;C757859;C765891;C769207;C770017;C770215;C770259;C770841;C772867…	K01047+K04392+K05758+K12559+K01528+K05768+K04393+K05765+K06856+K05756+K06478+K05743+K07941+K08893+K05747+K05748+K04718+K06274+K06083+K07860+K05755+K00922+K01080+K04456+K05730+K04688+K01116+K12562+K02677+K02649+K05855+K00889+K08011+K06068+K15909+K04409+K01115+K04438+K12488+K05754+K04371+K04366+K05757+K04368
Arrhythmogenic right ventricular cardiomyopathy (ARVC)	237	ko05412	Human Diseases	Cardiovascular diseases	C509179;C511491;C513085;C517555;C533507;C534033;C535197;C541135;C555871;C556825;C556883;C557187;C559857;C560875;C564651;C569877;C570163;C571851;C573903;C574513;C575375;C581419;C588621;C590597;C591321;C592841;C599681;C604099;C604391;C604483;C609331;C609573;C613801;C619407;C624951;C629167;C633445;C634685;C639039;C639839;C644709;C647793;C649017;C653111;C660595;C662237;C685217;C694247;C698507;C700111…	K05692+K05699+K05853+K05691+K10056+K05637+K05719+K10381+K06265+K06590+K05849+K04491+K04869+K04868+K06584+K06484+K07610+K12641+K12569+K04872+K04870+K04858+K04863+K04859+K10366+K06483+K12563+K12564+K02105+K06480+K07597+K06585+K06487+K12566+K06485+K04850+K06736
Oxidative phosphorylation	236	ko00190	Metabolism	Energy metabolism	C505287;C505879;C505921;C509063;C512717;C513091;C513973;C514177;C518957;C522735;C525145;C525581;C529009;C531915;C532759;C533609;C535249;C536181;C536339;C536731;C537193;C538339;C538549;C538887;C539935;C540977;C544157;C545345;C545355;C550241;C553867;C554945;C556311;C557227;C558927;C559081;C559879;C562639;C566199;C566997;C567967;C569861;C572075;C573093;C574127;C576727;C577529;C579277;C585257;C586045…	K02138+K02147+K03941+K03661+K02155+K02270+K00412+K02137+K02132+K00419+K03878+K03934+K00413+K00416+K03938+K02256+K00234+K02257+K02264+K02266+K02129+K03948+K03947+K02140+K02128+K02267+K03951+K03950+K02130+K00417+K02144+K03883+K02127+K02150+K02133+K00411+K02271+K02145+K03942+K00420+K03881+K02261+K03884+K02136+K02146+K03946+K02262+K00418+K02131+K02126+K00415+K02135+K03882+K03945+K00235+K03968+K03949+…
Pertussis	233	ko05133	Human Diseases	Infectious diseases: Bacterial	C516347;C534043;C548813;C568053;C574513;C581419;C584727;C584763;C594129;C601225;C602153;C603225;C615181;C615801;C616283;C621721;C624803;C630537;C649161;C654941;C655401;C657999;C661669;C667247;C678453;C684899;C687607;C690469;C690627;C696631;C705595;C706759;C713359;C714991;C724161;C729247;C730479;C734023;C734553;C736621;C741901;C742229;C743263;C745375;C748293;C748711;C748973;C752315;C756289;C759857…	K02580+K02183+K04630+K03994+K05719+K05765+K03986+K03987+K03989+K01332+K04441+K04001+K13241+K10160+K03988+K08727+K06484+K04397+K12800+K04729+K02187+K09444+K04733+K04513+K04440+K03990+K04002+K03175+K04371+K04448+K10155
Malaria	229	ko05144	Human Diseases	Infectious diseases: Parasitic	C503735;C506961;C509577;C520459;C520469;C539877;C542083;C542289;C546281;C558221;C558627;C570507;C571001;C571741;C572403;C586791;C587359;C590523;C591671;C598079;C616363;C621115;C627701;C628609;C637065;C647491;C648561;C660035;C660067;C660811;C667247;C671229;C673517;C673985;C675387;C679199;C685219;C685727;C690469;C690627;C691733;C699515;C706855;C707379;C710877;C713359;C719027;C723391;C725017;C726533…	K04659+K13822+K04550+K06257+K10159+K10160+K06527+K05099+K04729+K06259+K05460+K03160+K06508+K06494+K06496+K04011+K06728
Melanogenesis	229	ko04916	Organismal Systems	Endocrine system	C534043;C538485;C548549;C548813;C567865;C568013;C584763;C589423;C615181;C621721;C626225;C630537;C636041;C649161;C651503;C651665;C653613;C663571;C683095;C685841;C687607;C695999;C696081;C699031;C705595;C706759;C715541;C721579;C725683;C730479;C730717;C730969;C734023;C736621;C739693;C742229;C743263;C746049;C748293;C748973;C751485;C752315;C753851;C753869;C753987;C759733;C759857;C763717;C763741;C763749…	K02183+K04369+K08041+K04630+K04345+K08048+K08044+K00714+K04632+K04498+K02375+K08042+K00505+K00182+K02235+K02432+K02354+K08049+K04491+K05858+K00408+K00444+K05870+K04534+K00572+K02677+K04634+K02353+K02842+K03083+K01384+K01827+K02105+K08045+K07827+K04515+K09455+K03209+K08046+K00445+K09048+K04371+K01064+K02329+K01558+K04366+K01357+K04368
Serotonergic synapse	228	ko04726	Organismal Systems	Nervous system	C504705;C522837;C529173;C548813;C548909;C562529;C567865;C571247;C582789;C599145;C623149;C623887;C626225;C634057;C645027;C657523;C657927;C684227;C687367;C695021;C699351;C707207;C714257;C725605;C725923;C731769;C736181;C736989;C751485;C756013;C756411;C757617;C757735;C758055;C762823;C770259;C776733;C780143;C780413;C783207;C784359;C787175;C789075;C791069;C791813;C792467;C792623;C792827;C793083;C793137…	K01047+K07414+K04630+K05037+K04959+K04345+K00502+K04459+K04153+K04365+K04632+K00274+K08021+K00461+K07418+K08155+K04157+K07413+K08022+K05858+K04534+K02187+K04960+K02677+K04999+K05000+K04634+K04943+K01593+K04160+K04536+K04958+K04520+K04849+K04344+K04543+K04547+K04163+K05181+K08045+K04162+K11987+K07827+K08014+K04819+K04371+K04539+K04366+K04347+K04545+K04850+K04368
Long-term potentiation	228	ko04720	Organismal Systems	Nervous system	C503659;C505545;C534043;C538485;C548549;C562529;C567865;C568013;C579919;C584763;C597783;C609759;C610827;C611821;C615181;C621721;C623149;C623987;C630537;C636041;C639363;C645509;C649161;C651665;C683095;C684227;C687607;C700961;C705595;C706759;C710777;C712509;C715483;C730479;C734023;C736621;C742229;C743263;C743437;C746965;C747131;C748293;C748775;C748973;C751485;C752315;C753813;C754023;C754523;C755415…	K04604+K05198+K02183+K04369+K08041+K04959+K04345+K08048+K06269+K05197+K06268+K04365+K04498+K05208+K05858+K04373+K05869+K04960+K02677+K04634+K06270+K05210+K04958+K04348+K07827+K04515+K07836+K04353+K04374+K08014+K04371+K04366+K05212+K04850+K04368
Peroxisome	225	ko04146	Cellular Processes	Transport and catabolism	C502207;C507339;C511921;C519829;C520763;C520799;C533939;C542175;C545843;C565065;C570501;C571883;C572385;C583147;C583491;C596273;C597045;C626503;C627773;C634285;C637235;C649837;C653429;C656611;C657711;C657999;C678453;C690077;C695125;C696631;C701707;C713643;C720581;C727671;C732577;C733919;C737081;C741015;C750631;C750657;C751147;C753191;C754953;C755559;C756239;C756463;C761087;C762613;C764637;C765723…	K07513+K00031+K13279+K00232+K13344+K01897+K03781+K11187+K11147+K12405+K00306+K04565+K08726+K08764+K00273+K13346+K11517+K13355+K13241+K13354+K00477+K00272+K05678+K13348+K13349+K08746+K00106+K13350+K10214+K13299+K13273+K12663+K04564+K07753+K13343+K13239+K13336+K13341+K00659+K00830+K00249+K00869+K11992+K13356+K05677+K05676+K00624+K00649+K13339+K13335+K05940+K13337+K07514+K03426+K13338+K13345+K13342+…
p53 signaling pathway	220	ko04115	Cellular Processes	Cell growth and death	C503735;C509303;C519607;C523605;C527547;C536333;C539877;C539977;C546281;C561427;C571001;C572403;C577603;C585935;C587359;C589411;C590523;C591671;C594115;C598079;C607793;C616363;C621115;C625733;C637289;C648561;C651855;C654327;C660067;C662903;C667257;C669903;C672129;C683955;C685219;C685727;C688353;C694537;C695439;C701827;C706855;C707379;C726533;C727311;C728175;C728565;C729321;C740885;C740927;C745361…	K04659+K10140+K05868+K01110+K06640+K06644+K10143+K10139+K04596+K08738+K02216+K04728+K10130+K02084+K04402+K07207+K02159+K02089+K06626+K10144+K06509+K10135+K02091+K02187+K10808+K04506+K04399+K10133+K10145+K10146+K10151+K04390+K10136+K10142+K06643+K04398+K02087+K10141+K06641+K10134+K10147+K10152+K02206
Gap junction	213	ko04540	Cellular Processes	Cell communication	C503659;C506675;C519625;C519901;C522683;C524939;C529969;C534333;C534569;C535895;C537779;C538485;C546065;C547509;C548549;C548813;C551581;C552183;C559123;C562397;C562529;C567865;C568013;C575835;C580873;C583621;C589649;C592527;C592907;C597581;C599029;C603387;C610827;C611821;C622671;C624415;C626225;C630613;C635053;C639363;C645015;C645509;C647231;C649011;C653613;C658477;C659349;C670195;C673051;C677727…	K04604+K07374+K07375+K04369+K08041+K04630+K04959+K04345+K08048+K08044+K12319+K04632+K04357+K08042+K04364+K04157+K08049+K12318+K05858+K04960+K04361+K02677+K04634+K04635+K07376+K08959+K04144+K04958+K05704+K04420+K04464+K05701+K04141+K08045+K04463+K04289+K07827+K03099+K02087+K08046+K04371+K04366+K04145+K04368
Phototransduction - fly	213	ko04745	Organismal Systems	Sensory system	C509179;C511491;C517555;C533507;C534043;C535197;C541135;C545451;C555871;C556825;C557187;C559857;C570163;C573903;C584763;C588621;C590597;C591321;C592841;C599681;C604099;C609573;C613801;C615181;C619407;C621721;C630537;C633445;C634685;C644709;C649017;C649161;C653111;C673483;C685217;C687607;C694247;C698507;C700111;C705595;C706759;C709115;C721087;C726093;C730479;C730997;C732217;C734023;C736621;C740115…	K05692+K02183+K13805+K05328+K05858+K08834+K07972+K02677+K04634+K02522+K04547+K04515+K13806+K13803+K13807+K00910
Ribosome biogenesis in eukaryotes	211	ko03008	Genetic Information Processing	Translation	C501983;C506339;C507429;C510683;C511383;C511413;C512561;C518003;C520175;C521075;C523593;C524573;C525893;C531729;C541995;C549173;C561123;C566869;C580925;C583619;C587281;C588071;C588761;C592407;C607299;C611837;C615981;C629673;C631833;C640055;C646557;C660433;C663441;C666485;C672607;C677067;C677445;C701987;C704945;C707321;C710541;C711923;C716367;C718295;C719269;C720005;C723273;C746543;C746803;C754915…	K14572+K14565+K06943+K03539+K12618+K14561+K14536+K14569+K14573+K14575+K11131+K14563+K07936+K03097+K14564+K14548+K07178+K14521+K14284+K03685+K11128+K11130+K03538+K14566+K03537+K14527+K13288+K14568+K14525+K14570+K14535+K14545+K03115+K14574+K14290+K14560+K14530+K14559+K03264+K14523+K14558+K14562+K14571+K11108+K07179+K14553+K14539+K01164+K14552+K14544+K07562+K14567+K14556+K12845+K11129+K14538+K14285+…
Amphetamine addiction	210	ko05031	Human Diseases	Substance dependence	C505545;C534043;C567865;C579919;C584763;C597783;C608593;C609759;C615181;C621721;C623987;C626225;C630537;C634057;C649161;C687607;C699351;C700961;C705595;C706759;C707711;C710777;C712509;C715483;C730479;C734023;C736621;C742229;C743263;C743437;C746965;C747131;C748293;C748775;C748973;C750641;C752315;C753813;C754179;C758055;C759857;C762637;C763717;C763749;C764207;C764557;C766779;C767045;C767887;C773903…	K05198+K02183+K04345+K06269+K05197+K05036+K05199+K06268+K04632+K00274+K08155+K04450+K05200+K05208+K06067+K04560+K05870+K05213+K05869+K09047+K00501+K02677+K11411+K01593+K05210+K04144+K04348+K08045+K04515+K04374+K09049+K09048+K04448+K05212+K04850
Phosphatidylinositol signaling system	209	ko04070	Environmental Information Processing	Signal transduction	C523605;C530209;C534043;C539215;C555779;C557611;C562529;C576015;C584763;C615181;C621721;C627651;C630537;C649161;C656275;C662309;C672129;C687607;C691513;C700173;C701827;C705595;C706759;C713515;C730479;C734023;C736621;C742229;C743263;C747767;C748185;C748293;C748973;C751485;C752315;C757859;C759857;C762377;C763595;C763717;C763749;C764207;C766779;C768547;C773903;C774223;C775779;C779795;C779977;C782717…	K01110+K00901+K02183+K01099+K01106+K00888+K04959+K05860+K01107+K00981+K00999+K05858+K00922+K00921+K15759+K01108+K04960+K13711+K00920+K01116+K02677+K02649+K00889+K00914+K02522+K04958+K00923+K05857+K15909+K01092+K00913+K00911+K10572+K01109
Toll-like receptor signaling pathway	203	ko04620	Organismal Systems	Immune system	C501953;C506401;C516347;C538485;C541209;C558627;C579095;C612515;C615801;C622625;C627701;C634373;C637065;C642463;C655401;C658821;C660503;C667247;C667261;C671229;C686379;C687701;C688699;C690469;C690627;C699515;C704597;C713359;C713445;C733835;C742867;C745375;C748531;C753231;C756047;C756421;C757859;C761527;C762125;C766791;C767415;C768335;C769077;C770937;C773451;C773797;C777263;C779435;C780703;C783327…	K04403+K04392+K02580+K04369+K01371+K10159+K05401+K04441+K03174+K05404+K05410+K10170+K10160+K05398+K10169+K07210+K00922+K04432+K04430+K04729+K04456+K05399+K04733+K02649+K04404+K03160+K02861+K04427+K04433+K10168+K04415+K05402+K04440+K04398+K04467+K02373+K04734+K03175+K04371+K04431+K04448+K04368
NOD-like receptor signaling pathway	200	ko04621	Organismal Systems	Immune system	C501953;C505481;C515903;C516049;C516347;C517503;C530013;C538635;C548529;C552841;C580419;C587199;C589359;C594601;C615801;C638173;C642191;C655401;C662057;C664255;C669845;C670905;C671267;C674555;C677431;C692597;C731679;C741901;C754583;C756047;C756311;C763111;C765589;C767801;C768413;C771653;C773711;C776729;C776787;C777933;C778991;C779863;C781933;C781949;C782251;C782625;C783893;C788333;C789397;C789673…	K04403+K04079+K02580+K09487+K16060+K12797+K04441+K12796+K10165+K08727+K07210+K12807+K12800+K12804+K12795+K12792+K04404+K12793+K08846+K12798+K04427+K04440+K04398+K04467+K11859+K04734+K03175+K04371
RNA degradation	200	ko03018	Genetic Information Processing	Folding, sorting and degradation	C501671;C503483;C506137;C518003;C523721;C526445;C534869;C539589;C541107;C553345;C557027;C561535;C563519;C568539;C574055;C579045;C589759;C611651;C611675;C618629;C629211;C639725;C652509;C657997;C662083;C666153;C690979;C701599;C721407;C725865;C727537;C730761;C741239;C743129;C744157;C748817;C754483;C760481;C761723;C762443;C768539;C769819;C771077;C777749;C778941;C779431;C780273;C781549;C784239;C784991…	K12585+K04077+K12604+K12618+K14443+K04043+K03514+K12598+K13126+K12605+K01689+K12614+K12589+K12625+K11600+K12627+K12621+K07573+K12620+K12602+K00962+K12586+K12603+K12587+K12584+K12580+K12606+K12613+K12597+K12607+K12591+K14442+K12599+K12600+K12571+K12592+K12616+K12572+K12622+K12617+K12611+K10643+K01148+K12623+K12593+K12624+K03681+K12619+K03679+K12615+K03678+K12581+K12590+K12626
Vasopressin-regulated water reabsorption	197	ko04962	Organismal Systems	Excretory system	C510121;C511463;C515607;C528627;C532373;C552673;C554001;C556413;C563695;C567865;C570067;C582619;C586631;C597601;C599743;C602111;C606383;C611779;C613581;C614659;C620865;C621393;C625535;C626225;C630031;C633933;C637917;C638895;C641909;C643349;C645225;C646771;C653375;C654903;C659685;C662461;C662639;C668325;C673535;C678401;C682581;C684027;C685795;C686489;C688329;C698447;C700965;C705751;C707321;C716983…	K09876+K10418+K04228+K04345+K12462+K04632+K09866+K10414+K08049+K07889+K07887+K07888+K04648+K05242+K05870+K07905+K09047+K10426+K10415+K06027+K13504+K10424+K10413+K08046+K10428+K09048+K10417+K10416+K07904+K10427
Prostate cancer	197	ko05215	Human Diseases	Cancers: Specific types	C504549;C505481;C512975;C515903;C516049;C516347;C517503;C523605;C532209;C538485;C538635;C544881;C548529;C552841;C563783;C580419;C587199;C594601;C623149;C635053;C636041;C642191;C651665;C655401;C659349;C668257;C669381;C669845;C671267;C672129;C677431;C684227;C686489;C692603;C698447;C701827;C711583;C712635;C716983;C730613;C730969;C733069;C734985;C737509;C754053;C754583;C756047;C757859;C758067;C758191…	K06620+K04079+K00799+K02580+K09487+K01110+K04369+K04365+K04357+K04498+K04364+K08774+K07201+K05087+K06276+K04491+K06618+K07210+K00922+K06626+K04362+K05093+K05870+K04456+K09047+K04361+K04399+K02649+K03083+K02105+K06643+K06624+K07827+K04467+K03099+K04374+K07203+K04734+K09048+K04371+K02161+K04366+K02206+K04368
RNA polymerase	190	ko03020	Genetic Information Processing	Transcription	C532713;C536589;C540007;C540149;C545931;C549727;C564351;C581181;C586855;C587403;C594235;C598275;C617749;C619507;C640055;C641651;C658603;C666485;C680825;C694479;C704779;C713661;C713731;C715275;C715463;C716393;C716971;C722099;C723695;C727117;C728277;C735491;C735953;C740821;C745827;C748399;C767499;C767711;C768903;C772985;C773131;C775703;C776137;C777943;C781633;C784451;C786781;C787259;C788839;C789725…	K03006+K03010+K03002+K03021+K03008+K14721+K03027+K03013+K03025+K03018+K03022+K03007+K03000+K03009+K03019+K03014+K03015+K03012+K03017+K03011+K03024+K02999+K03020+K03023+K03016+K03004+K03026+K03005
Chagas disease (American trypanosomiasis)	189	ko05142	Human Diseases	Infectious diseases: Parasitic	C503193;C516347;C519917;C543003;C548549;C548813;C555753;C558627;C572225;C574597;C579645;C594129;C597097;C601225;C615801;C624803;C626225;C627701;C632751;C636953;C637065;C640461;C655401;C657999;C661669;C667247;C671229;C678453;C683095;C688699;C690469;C690627;C696631;C699515;C711567;C713359;C728655;C729247;C735167;C742867;C745375;C751485;C756047;C756289;C757859;C762125;C764947;C765793;C768335;C770937…	K08057+K02580+K04354+K08041+K04630+K10159+K01283+K03986+K03987+K04441+K04632+K13241+K10160+K10169+K03988+K05858+K07210+K00922+K04430+K04729+K04382+K04456+K04534+K04733+K02649+K03158+K04634+K04635+K04674+K04390+K04500+K04440+K03990+K04398+K04467+K02373+K04734+K03175+K04633+K04371+K03456+K04448
ABC transporters	189	ko02010	Environmental Information Processing	Membrane transport	C514431;C514989;C525433;C538023;C539339;C540007;C548737;C554893;C571477;C582087;C586855;C594235;C594473;C594803;C600085;C607905;C608871;C618213;C619507;C625027;C634761;C635743;C636135;C640055;C644233;C652307;C654969;C660315;C661593;C661895;C664679;C666485;C667377;C674939;C675207;C682973;C685673;C688851;C691121;C694439;C694479;C694525;C698563;C701041;C701549;C704675;C704779;C704859;C710381;C710791…	K05684+K05658+K05665+K05667+K05666+K05679+K05680+K05668+K05643+K05660+K05033+K05646+K05659+K05673+K05662+K05656+K05678+K05032+K05683+K05681+K05655+K05677+K05676+K05674+K05641+K05648+K05664+K05642+K05650+K05661+K05663+K05657
B cell receptor signaling pathway	187	ko04662	Organismal Systems	Immune system	C506401;C516347;C538485;C570847;C574207;C610115;C621721;C633277;C644961;C655401;C659349;C663281;C689291;C706065;C748531;C749187;C756047;C756421;C757859;C758229;C759629;C762993;C764049;C764557;C767887;C768499;C769271;C770927;C771883;C773451;C773797;C774443;C777215;C777263;C780705;C783311;C783651;C784939;C786429;C787449;C788333;C790625;C790715;C790813;C791069;C791167;C791919;C792537;C793083;C793631…	K04392+K02580+K04369+K06566+K06856+K06268+K04012+K06467+K04364+K07860+K07210+K00922+K07368+K07370+K07369+K07371+K04456+K12229+K05730+K04446+K12230+K02677+K02649+K05855+K07367+K03083+K06508+K15909+K04348+K07827+K04467+K03099+K04734+K12362+K04371+K04448+K04366+K04368
Complement and coagulation cascades	186	ko04610	Organismal Systems	Immune system	C551477;C560121;C568053;C591639;C592379;C594129;C601123;C601225;C602153;C603225;C605331;C611475;C618827;C624803;C632561;C633277;C633941;C644419;C651155;C654941;C657829;C661669;C663195;C666687;C682205;C682875;C684899;C699737;C704313;C707253;C712713;C716725;C722217;C726415;C727935;C728979;C729247;C729323;C732005;C738575;C748079;C749239;C754903;C756289;C760747;C761981;C764753;C764947;C765609;C765793…	K03899+K03902+K03984+K03994+K04004+K03911+K03986+K03987+K03989+K01335+K01332+K01324+K01315+K03898+K03900+K03992+K04012+K03909+K04001+K01348+K01321+K03995+K03903+K03917+K03988+K04009+K03991+K03914+K03997+K01320+K04011+K03915+K03990+K04002+K01323+K03910+K01313+K04006+K03908
Progesterone-mediated oocyte maturation	184	ko04914	Organismal Systems	Endocrine system	C505481;C515903;C516049;C519607;C521597;C523487;C524843;C536845;C538635;C548529;C548549;C548813;C552841;C567865;C568013;C572577;C580419;C587199;C594601;C608197;C615801;C623149;C642191;C643349;C653613;C660433;C669845;C671267;C673637;C682655;C683095;C684227;C707321;C711583;C720207;C722969;C726799;C730717;C739077;C744235;C749349;C751767;C754023;C754523;C754583;C757859;C763359;C764591;C767761;C768251…	K04079+K05868+K06633+K06627+K03364+K11481+K08041+K04630+K04345+K08048+K08044+K03352+K04441+K04365+K08042+K03348+K05087+K02178+K08049+K06638+K03358+K03357+K04373+K00922+K03350+K03359+K03351+K04456+K04367+K02649+K03354+K02602+K06631+K05866+K03353+K13296+K13728+K08045+K04440+K12456+K07827+K02087+K08046+K03355+K04371+K03349+K04366+K02206+K04368
Antigen processing and presentation	184	ko04612	Organismal Systems	Immune system	C502577;C503037;C503193;C505481;C508071;C509319;C515903;C516049;C521443;C526961;C527101;C532009;C533833;C537173;C537931;C538635;C541209;C541751;C543003;C546545;C548529;C552841;C553107;C555753;C561369;C568971;C572225;C573803;C574597;C576901;C579095;C580419;C580765;C585341;C587199;C587987;C590107;C592909;C594601;C595765;C596705;C600571;C602295;C604753;C609939;C617749;C622745;C629265;C632751;C635507…	K01369+K01363+K08057+K04079+K03283+K06751+K09490+K01365+K01368+K06697+K08056+K08059+K08054+K06752+K08055+K08065+K05870+K06698+K08066+K08064+K08061+K08062+K06505
TGF-beta signaling pathway	183	ko04350	Environmental Information Processing	Signal transduction	C503735;C514835;C517969;C518555;C524545;C533281;C539877;C541627;C544225;C546281;C548303;C571001;C572403;C578325;C587359;C590523;C591671;C598079;C616363;C619731;C621115;C622789;C635285;C636041;C648561;C651665;C660067;C666601;C685219;C685727;C706855;C707379;C722751;C726533;C736525;C740885;C741149;C749141;C752529;C755667;C757313;C759733;C760303;C772061;C775765;C781167;C787297;C787859;C787943;C788419…	K04659+K03094+K04680+K08023+K04660+K04657+K04514+K04667+K04498+K04678+K03868+K04501+K04382+K04664+K04688+K04658+K04377+K04677+K04674+K04673+K13578+K04663+K04675+K04513+K03347+K04500+K04679+K04682+K04661+K04676+K04681+K04662+K04371+K03456+K04671+K04670
PPAR signaling pathway	182	ko03320	Organismal Systems	Endocrine system	C501757;C502207;C511793;C512469;C519829;C520799;C521357;C524979;C529743;C536361;C547355;C553813;C555335;C558885;C560405;C563285;C566193;C572025;C581511;C589549;C591579;C596633;C600083;C600529;C601973;C616867;C617281;C620311;C623495;C624451;C624609;C626503;C627773;C635581;C653197;C672129;C695125;C702895;C714149;C716983;C720581;C727321;C729247;C733919;C745275;C746787;C749221;C750631;C750953;C751147…	K00507+K07513+K08765+K00029+K00232+K01897+K08770+K01059+K08756+K06272+K08761+K10226+K08752+K08753+K08749+K08764+K08763+K00488+K06276+K07425+K07296+K08748+K08746+K08745+K10214+K08751+K15013+K00864+K00249+K00255+K00489+K07431+K01641+K06259+K08766+K01596+K06086+K08524+K08536+K07294+K08754+K07514+K08767+K08762+K08526+K08768+K08530+K08750
Cholinergic synapse	182	ko04725	Organismal Systems	Nervous system	C507615;C510607;C548549;C548813;C562529;C563571;C567865;C568013;C579407;C588601;C598615;C648253;C649191;C652481;C653613;C656005;C657483;C663417;C664607;C671555;C683095;C691049;C702471;C706115;C725655;C730717;C751385;C751485;C757859;C762285;C762519;C765001;C776205;C777263;C780143;C780331;C780625;C781949;C783207;C784939;C787449;C789395;C790315;C790605;C791069;C791167;C791813;C792827;C793083;C793617…	K04813+K01049+K08041+K04630+K04959+K04926+K04345+K08048+K08044+K00623+K14387+K04133+K04809+K08042+K14636+K04805+K04806+K04808+K08049+K05858+K00922+K05870+K04456+K04534+K05869+K09047+K04960+K05005+K04996+K02677+K02649+K05000+K04634+K04635+K04130+K04930+K04536+K04958+K04131+K04849+K04344+K04543+K04547+K08045+K07827+K04515+K08046+K04129+K04374+K05703+K04447+K09048+K04371+K04539+K02161+K04347+K04545+…
Arginine and proline metabolism	181	ko00330	Metabolism	Amino acid metabolism	C507215;C511805;C518191;C518391;C520185;C520213;C522829;C525295;C525749;C526105;C526907;C527953;C532145;C538555;C541551;C541775;C546391;C550539;C553531;C555069;C558993;C562231;C571959;C574945;C584509;C601889;C607039;C608455;C613049;C613775;C625243;C629437;C632291;C634057;C634285;C637609;C650439;C653319;C657329;C657339;C657999;C659013;C664117;C667157;C672865;C678453;C681225;C683245;C684449;C684871…	K11182+K01581+K00128+K00819+K00797+K01915+K01940+K12657+K13253+K00933+K00294+K01476+K11142+K13242+K13240+K00472+K00934+K00274+K00273+K01425+K13241+K11394+K00318+K14677+K01611+K14454+K01426+K01755+K01259+K01480+K14755+K00261+K00149+K00657+K14085+K14455+K00286+K08660+K01427
Hepatitis C	173	ko05160	Human Diseases	Infectious diseases: Viral	C516347;C519917;C521705;C612515;C615801;C622625;C623149;C624413;C631301;C634373;C635053;C637907;C642463;C655401;C658821;C659349;C663441;C667261;C676247;C684227;C690083;C704597;C706799;C715681;C720387;C730613;C730895;C750779;C756047;C757859;C759629;C767177;C767415;C767421;C769077;C769271;C772061;C777263;C779625;C780703;C782707;C783603;C784783;C784939;C784969;C786067;C786949;C786981;C787449;C788333…	K02580+K04354+K03250+K05401+K04441+K03174+K04365+K08860+K12646+K04357+K03237+K05410+K04364+K01165+K12473+K07210+K00922+K04382+K04456+K06698+K09444+K04361+K02649+K03158+K03083+K04706+K02861+K08524+K06508+K08536+K07294+K04440+K14216+K07827+K04467+K03173+K11219+K03099+K04734+K03175+K04371+K03456+K04366
Lysine degradation	173	ko00310	Metabolism	Amino acid metabolism	C508589;C516913;C518191;C518369;C519471;C522605;C528783;C534873;C549899;C559845;C568099;C572385;C585305;C625243;C629437;C630765;C636923;C638439;C642673;C646657;C665033;C719065;C722837;C725801;C748575;C756023;C761383;C761785;C764359;C768091;C768321;C772039;C772795;C773789;C774023;C774317;C775755;C777343;C779383;C779703;C780581;C781161;C783299;C787849;C788143;C789941;C790005;C790253;C793971;C794397…	K11427+K00164+K00128+K07515+K11422+K14959+K00473+K11424+K00306+K11419+K11433+K00658+K11428+K09186+K00626+K09188+K09187+K00825+K00471+K11423+K11429+K07511+K00022+K09189+K00252+K06101+K11703+K11420+K07514+K11425+K00149+K14157+K13647+K13646+K13645+K14085+K11421
T cell receptor signaling pathway	170	ko04660	Organismal Systems	Immune system	C516347;C538485;C560455;C597247;C615801;C617041;C621721;C634615;C644961;C655401;C659349;C689291;C694439;C697751;C699147;C704675;C719065;C728441;C730729;C754813;C756047;C757859;C758229;C759629;C762971;C764049;C764557;C767887;C769271;C770841;C774443;C777263;C783311;C784939;C787133;C787259;C787449;C787905;C788333;C789911;C790625;C791167;C791919;C792537;C793205;C796391;C796645;scaffold10244;scaffold1…	K02580+K04369+K04393+K07365+K04441+K04707+K06268+K06478+K04364+K02089+K07210+K00922+K07368+K07369+K04456+K05730+K01116+K04446+K02649+K07367+K03083+K06068+K04513+K04427+K04348+K04466+K04415+K04409+K05733+K04440+K05734+K05736+K07827+K04467+K03099+K05703+K04734+K04371+K04431+K07364+K04448+K04366+K07366+K12076+K07361+K04368
Carbohydrate digestion and absorption	167	ko04973	Organismal Systems	Digestive system	C501891;C503815;C505125;C511727;C517873;C522043;C523989;C524627;C525783;C526715;C527665;C528147;C535525;C541495;C545743;C548817;C552265;C558043;C560181;C567349;C567523;C568729;C570247;C580831;C584567;C591695;C610209;C610799;C612985;C619801;C624115;C624947;C626325;C635225;C638893;C645989;C670227;C674791;C676825;C693615;C701113;C702037;C706409;C712145;C712745;C720551;C721369;C723197;C729577;C740327…	K01539+K12047+K01229+K00844+K01176+K01540+K14158+K08143+K05858+K00922+K08171+K04456+K04631+K02677+K02649+K01084+K04626+K07593
Olfactory transduction	166	ko04740	Organismal Systems	Sensory system	C534043;C544207;C548457;C567865;C584763;C615181;C621721;C630537;C649161;C687607;C699153;C702899;C705595;C706311;C706759;C712763;C730479;C734023;C734551;C736621;C742229;C743263;C745229;C747351;C748293;C748973;C752315;C759857;C763717;C763749;C764207;C765457;C766779;C766825;C767103;C767595;C772693;C773903;C774223;C779795;C782717;C783339;C788725;C791877;C792901;C795809;scaffold10055;scaffold10954;sca…	K02183+K12321+K04345+K04952+K08328+K04950+K05030+K08327+K07376+K05027+K13755+K04951+K04257+K04515+K04633+K00910+K04439
Retrograde endocannabinoid signaling	161	ko04723	Organismal Systems	Nervous system	C503659;C505545;C548549;C548813;C562529;C567865;C568013;C597783;C609759;C610827;C611821;C615801;C618895;C623987;C624093;C626033;C639363;C645509;C653613;C661387;C683095;C700961;C710777;C712509;C715483;C730717;C740501;C743373;C751363;C751485;C753813;C755415;C760789;C780143;C783207;C788987;C791069;C791291;C791813;C792459;C792827;C793083;scaffold1005;scaffold10796;scaffold11189;scaffold11190;scaffold…	K04604+K05198+K08041+K04630+K04959+K04345+K08048+K08044+K05197+K05199+K04441+K05185+K15015+K08042+K05200+K08049+K05175+K05858+K04534+K04960+K15528+K02677+K04999+K05000+K12302+K04634+K04536+K04958+K04849+K04344+K04543+K04547+K01054+K05186+K05181+K13700+K08045+K04440+K11987+K13806+K15291+K08046+K13985+K05189+K04371+K04539+K04347+K04545+K04850
Glioma	161	ko05214	Human Diseases	Cancers: Specific types	C504549;C523605;C534043;C538485;C584763;C615181;C621721;C623149;C630537;C635053;C649161;C659349;C672129;C684227;C686489;C687607;C698447;C701827;C705595;C706759;C711583;C730479;C730613;C734023;C734985;C736621;C737509;C742229;C743263;C744301;C748293;C748973;C752315;C754053;C754813;C757859;C758191;C759629;C759857;C762971;C763717;C763749;C764207;C766779;C769271;C773903;C774223;C777263;C778669;C779795…	K06620+K01110+K02183+K04369+K04365+K04357+K04364+K08774+K05087+K06618+K06279+K02089+K00922+K04456+K02091+K04361+K01116+K02677+K02649+K06643+K07827+K04515+K03099+K07203+K04371+K04366+K04368
Hematopoietic cell lineage	159	ko04640	Organismal Systems	Immune system	C537683;C555009;C558659;C568605;C610115;C633277;C644961;C645955;C646243;C649589;C651969;C652683;C660503;C663281;C668681;C673149;C689291;C694197;C705657;C706065;C713925;C714777;C715355;C727925;C730811;C745341;C748711;C749187;C751361;C753817;C756805;C761393;C768499;C770927;C771883;C783651;C786429;C789873;C789887;C790715;C790871;C793585;C794205;C794847;C795101;C796797;scaffold11100;scaffold11549;sca…	K06503+K05090+K06256+K06261+K06856+K04012+K06467+K06468+K01242+K11140+K06260+K06752+K06484+K00431+K06259+K06483+K04011+K01389+K06460+K06480+K04006+K00965+K06485+K00977
Cytosolic DNA-sensing pathway	158	ko04623	Organismal Systems	Immune system	C516347;C545931;C549727;C598275;C617749;C631301;C641651;C655401;C658821;C675269;C680825;C690083;C713731;C715275;C716971;C720387;C722099;C727117;C735491;C735953;C745827;C756047;C767415;C767499;C772985;C773131;C776137;C777943;C781633;C782287;C784451;C784969;C786781;C788333;C792425;C793173;C794073;C795471;C796093;C796853;C796925;scaffold10591;scaffold10592;scaffold10593;scaffold10786;scaffold1154;sc…	K02580+K03021+K14721+K03027+K12646+K03013+K05410+K12654+K03025+K03018+K03022+K03007+K03009+K03019+K03014+K07210+K03024+K12968+K02861+K08847+K03020+K03023+K03016+K04467+K04734+K03026
Mineral absorption	157	ko04978	Organismal Systems	Digestive system	C501891;C517873;C527665;C528147;C537573;C553191;C555565;C565147;C580831;C582309;C584567;C591695;C599321;C612985;C623807;C623931;C626325;C629729;C633715;C639241;C640031;C643989;C644511;C656135;C660463;C662237;C662945;C668033;C676115;C676825;C678593;C684475;C686111;C688767;C693755;C695903;C701113;C712145;C715369;C717379;C731449;C739353;C740201;C746981;C747737;C748243;C753789;C762523;C773475;C775267…	K01539+K05011+K14683+K14685+K13625+K01540+K14735+K12040+K14736+K14613+K00522+K05849+K14704+K14739+K14158+K05850+K14686+K14078+K14688+K12347+K04981+K08539+K04975+K01533+K14710+K07213+K05334+K04982
GABAergic synapse	156	ko04727	Organismal Systems	Nervous system	C504803;C520213;C548549;C548813;C548909;C553531;C558935;C567865;C568013;C570373;C571959;C590009;C606471;C618895;C620169;C624093;C626033;C632291;C637685;C650439;C653613;C657329;C661387;C664117;C683095;C703529;C725393;C730717;C740501;C743373;C751363;C755157;C760789;C780143;C787795;C791069;C791291;C791813;C793083;C793313;C793947;C794387;scaffold11189;scaffold11190;scaffold11191;scaffold12479;scaffol…	K04615+K01915+K08041+K04630+K05034+K05039+K04345+K08048+K08044+K05185+K15015+K01425+K08042+K08049+K05175+K04534+K01580+K02677+K05000+K15376+K04536+K05704+K06027+K04849+K04344+K13524+K04543+K04547+K05186+K05181+K08341+K08045+K08046+K14427+K05189+K04539+K04347+K04545+K04850
Galactose metabolism	154	ko00052	Metabolism	Carbohydrate metabolism	C503815;C505125;C511427;C511727;C522043;C523989;C524627;C525783;C526715;C528147;C534659;C535525;C541495;C545743;C548817;C552265;C560181;C567349;C567523;C568729;C570247;C582831;C584567;C610209;C610799;C612603;C612985;C619801;C624115;C624947;C625077;C626325;C638893;C639717;C644337;C645989;C670227;C674791;C676825;C693615;C693889;C702037;C706409;C712145;C720551;C721369;C723197;C723853;C729577;C730529…	K12047+K01187+K01835+K01229+K00844+K00011+K01784+K00963+K07966+K12316+K00850+K01189+K00849+K15779+K12309+K07967+K01084+K00965+K12317
VEGF signaling pathway	153	ko04370	Environmental Information Processing	Signal transduction	C504705;C506401;C529173;C538485;C560455;C608455;C615801;C621721;C623887;C633933;C687367;C696631;C703147;C714257;C737855;C743633;C744301;C748531;C756421;C757859;C764557;C767887;C770259;C770841;C773451;C773797;C774443;C775697;C776733;C777263;C784297;C784939;C787133;C787449;C788927;C789075;C789911;C790625;C791069;C791167;C791919;C792255;C793083;C794057;scaffold10792;scaffold11267;scaffold11268;scaff…	K01047+K04392+K04369+K04393+K13242+K04441+K06268+K05098+K04718+K06279+K07860+K00922+K04455+K04456+K04399+K05760+K01116+K04446+K02677+K02649+K04443+K05725+K05704+K04348+K05448+K11987+K07827+K04371+K04366+K04368
Amino sugar and nucleotide sugar metabolism	153	ko00520	Metabolism	Carbohydrate metabolism	C511427;C521035;C523989;C526187;C542991;C551109;C554647;C557537;C572977;C582831;C591579;C591671;C600819;C601131;C610799;C615769;C616839;C620845;C621489;C624115;C625077;C634949;C642071;C646247;C652705;C669947;C671627;C676209;C676251;C680719;C691891;C708199;C712557;C716249;C717693;C727733;C735309;C740063;C746695;C746791;C748859;C750019;C750113;C750477;C752491;C756789;C759937;C763889;C767879;C769089…	K01835+K08678+K00844+K01840+K00698+K01183+K01810+K00012+K01784+K00326+K12373+K00963+K00884+K05305+K00820+K00621+K02564+K01711+K01809+K00849+K01836+K01443+K00966+K15779+K12409+K00976+K01787+K01639+K02377+K00965+K00972
Epithelial cell signaling in Helicobacter pylori infection	153	ko05120	Human Diseases	Infectious diseases: Bacterial	C505879;C506401;C509063;C512717;C516347;C559081;C559879;C560455;C570681;C579277;C607413;C615801;C616025;C650183;C655401;C683487;C704559;C741901;C748531;C753681;C756047;C756421;C760935;C762125;C762993;C763111;C764115;C766047;C767339;C768335;C768937;C770841;C772131;C773451;C773797;C775465;C776729;C780413;C783603;C784359;C785561;C787133;C787211;C788333;C789911;C795505;C795835;C795965;scaffold10751;s…	K02147+K04392+K03661+K02155+K02580+K02144+K04393+K07293+K02150+K02145+K04441+K02146+K08114+K06059+K08727+K02153+K07210+K04430+K05099+K06704+K02151+K06735+K02187+K04361+K02149+K01116+K05728+K02154+K05704+K05701+K04466+K04409+K04440+K04467+K02148+K04734+K03662+K02152+K04448
Osteoclast differentiation	149	ko04380	Organismal Systems	Development	C501953;C506401;C512917;C516347;C541209;C555009;C579095;C615801;C621721;C655401;C659349;C660229;C684521;C748177;C748531;C756047;C756421;C757859;C759629;C762993;C764557;C767887;C769271;C773451;C773797;C774443;C776205;C777215;C777263;C780625;C781315;C782797;C784939;C785865;C787449;C788333;C790625;C791167;C791755;C791919;C793017;C793631;C793933;C796209;scaffold10525;scaffold10616;scaffold11267;scaff…	K04403+K04392+K09438+K02580+K01371+K05090+K04441+K06268+K04364+K04576+K07210+K00922+K07370+K05870+K07371+K04456+K05869+K14379+K08010+K06551+K04446+K02649+K03158+K04674+K05855+K04404+K08011+K08008+K05148+K05147+K05473+K04427+K04433+K09030+K04502+K04348+K04466+K08009+K04440+K14381+K04467+K03173+K09455+K11219+K05703+K04734+K03175+K08530+K04371+K04431+K14380+K07364+K04448+K08601+K07361+K04368
Glycerophospholipid metabolism	148	ko00564	Metabolism	Lipid metabolism	C504705;C510607;C516273;C529173;C529743;C530209;C533679;C547589;C552753;C568159;C573817;C577791;C579407;C623887;C634875;C649505;C656275;C662309;C664607;C687367;C689407;C700815;C702471;C706115;C713515;C714257;C726781;C740895;C747767;C748185;C750123;C753357;C754911;C762377;C764573;C768547;C768955;C769153;C769207;C770259;C771879;C773343;C776733;C779271;C780359;C783185;C784593;C786299;C787261;C787315…	K01047+K01049+K00006+K01046+K00901+K14676+K00629+K13514+K06129+K00623+K00981+K06124+K00551+K13509+K13523+K00999+K14621+K00680+K13644+K06130+K01080+K00111+K01517+K00993+K01613+K00649+K13510+K13511+K13516+K08730+K13517+K14156+K01115+K13515+K00967+K00994+K00968+K01126+K08729+K13506+K13513+K00894+K08744+K15728
Starch and sucrose metabolism	145	ko00500	Metabolism	Carbohydrate metabolism	C503815;C505125;C511427;C511727;C521035;C522043;C523257;C523989;C524627;C525783;C526715;C528147;C535525;C541495;C545743;C552265;C557537;C558043;C560181;C567349;C568729;C570247;C572977;C584567;C600819;C610209;C610799;C612985;C620845;C624115;C625077;C626325;C634949;C635225;C644337;C645989;C646247;C671627;C676825;C693615;C712145;C712745;C715435;C721369;C723197;C729577;C740327;C746695;C747925;C750315…	K12047+K01187+K01835+K14756+K08678+K00699+K00844+K01810+K01176+K00012+K00963+K12316+K01195+K00693+K00688+K01194+K15779+K00700+K01084+K01196+K12317
Phototransduction	144	ko04744	Organismal Systems	Sensory system	C534043;C544207;C548457;C584763;C615181;C621721;C630537;C649161;C687607;C699153;C702899;C705595;C706311;C706759;C713613;C717939;C730479;C733631;C734023;C736621;C742229;C743263;C745229;C747027;C747351;C748293;C748973;C752315;C759857;C763717;C763749;C764207;C765457;C766779;C766825;C767103;C772693;C773903;C774223;C776503;C779795;C780143;C782717;C783339;C787007;C787835;C788725;C791877;scaffold10055;s…	K02183+K12321+K04952+K08328+K13764+K04250+K13749+K04631+K13765+K04536+K00909+K04948+K04439
Long-term depression	144	ko04730	Organismal Systems	Nervous system	C503659;C504705;C505545;C529173;C538485;C548813;C562529;C589649;C597783;C608455;C609759;C610827;C611821;C623149;C623887;C623987;C626225;C639363;C645509;C657999;C672865;C678453;C684227;C684449;C687367;C697591;C700961;C710777;C711583;C712509;C714257;C715483;C744185;C748177;C751485;C755415;C769017;C770259;C772061;C776733;C780143;C783207;C789075;C791069;C792827;C792901;C793083;scaffold1005;scaffold10…	K04604+K01047+K05198+K04369+K04630+K04959+K12319+K05197+K13240+K05199+K04365+K04632+K05207+K05087+K12318+K04578+K05858+K04382+K04534+K04960+K02677+K04634+K04635+K07376+K04958+K04344+K07827+K04346+K04371+K03456+K04366+K04368
Arachidonic acid metabolism	141	ko00590	Metabolism	Lipid metabolism	C504705;C509957;C513415;C527025;C529173;C534009;C568141;C579275;C583491;C610107;C611559;C623887;C640421;C645027;C657523;C657927;C687367;C695021;C712635;C714257;C722317;C725605;C727321;C731769;C733069;C736989;C746787;C750123;C752245;C757617;C761697;C762109;C764573;C767901;C769499;C769529;C770259;C773683;C774865;C776733;C778013;C779853;C780037;C789075;C789893;C793137;C793635;C793669;C794223;scaffol…	K01047+K07415+K01830+K00432+K00681+K08726+K07422+K08021+K00461+K07418+K15730+K07425+K00490+K07413+K08022+K14621+K15717+K01832+K01254+K00081+K11987+K00079+K05309+K00084
Rheumatoid arthritis	141	ko05323	Human Diseases	Immune diseases	C505879;C509063;C510967;C512717;C531885;C533833;C537931;C541209;C546545;C553107;C558627;C559081;C559879;C561369;C573803;C579095;C579277;C587987;C590107;C592909;C598551;C607413;C610115;C616025;C627701;C629265;C637065;C650183;C667247;C671229;C673043;C682827;C690469;C690627;C693481;C696577;C699515;C713359;C714777;C745375;C753681;C763469;C767339;C768937;C770981;C776401;C776847;C781315;C783183;C783327…	K02147+K03661+K05096+K02155+K05465+K01365+K01371+K10159+K02144+K02150+K02145+K06856+K02146+K10160+K05121+K06752+K02153+K02151+K14379+K02149+K02154+K05147+K05473+K05448+K02148+K03662+K02152+K04448
Hedgehog signaling pathway	141	ko04340	Environmental Information Processing	Signal transduction	C539041;C564731;C567865;C579351;C585797;C589423;C600279;C640595;C641777;C642793;C645083;C650967;C660811;C664981;C670709;C679531;C685841;C689637;C691393;C699031;C710877;C721201;C730613;C730895;C734659;C739029;C755639;C763741;C765987;C767277;C773573;C782931;C783701;C786981;C788607;C789399;C789999;C790469;C791131;C791679;C792251;C793477;C794607;C795539;C796645;C796879;scaffold10135;scaffold10372;sca…	K06230+K06233+K04345+K00714+K11101+K06225+K00182+K06234+K00408+K00444+K08957+K11988+K06224+K11989+K00572+K06229+K11990+K06231+K08959+K08960+K03083+K06228+K01384+K04663+K06235+K03362+K08958+K03209+K06226+K00445+K04662+K01064+K01558+K01357
Leishmaniasis	138	ko05140	Human Diseases	Infectious diseases: Parasitic	C501953;C516347;C558627;C574513;C581419;C610115;C615801;C627701;C637065;C655401;C657999;C667247;C671229;C678453;C690469;C690627;C696631;C699515;C713359;C714777;C745375;C770937;C782797;C783327;C786067;C786261;C788865;C789663;C789969;C791069;C791259;C792775;C793083;C793933;C795509;C795515;C795589;C796209;C796451;scaffold11772;scaffold11773;scaffold11774;scaffold13700;scaffold13719;scaffold13805;sca…	K04403+K02580+K10159+K05719+K06856+K04441+K13241+K10160+K06752+K04729+K08010+K04733+K02677+K04404+K08011+K06483+K04011+K04427+K08009+K03990+K11987+K04447+K04734+K03175+K04371+K04448
Vitamin digestion and absorption	135	ko04977	Organismal Systems	Digestive system	C525433;C600085;C618213;C634761;C634875;C638497;C643989;C649505;C652195;C656135;C659049;C664679;C665743;C674285;C678593;C679675;C682603;C685219;C686111;C691121;C693755;C694525;C698563;C704859;C713343;C715025;C716129;C734217;C740187;C740201;C740523;C750123;C750853;C764573;C765335;C769463;C776779;C781251;C784215;C787453;C789457;C789981;C790007;C790213;C791137;C793927;C794809;scaffold11452;scaffold1…	K05665+K14073+K14618+K14613+K14592+K14616+K14611+K14462+K14621+K00678+K14619+K14615+K14386+K14620+K14617+K14610
Retinol metabolism	133	ko00830	Metabolism	Metabolism of cofactors and vitamins	C523257;C552589;C557201;C565065;C566731;C570363;C580281;C611559;C629767;C644259;C653429;C725605;C727321;C731769;C737339;C746787;C752925;C753191;C757617;C760597;C767901;C769939;C770431;C770519;C771861;C773099;C773777;C773953;C777347;C777353;C783821;C787849;C788119;C789133;C789941;C792467;C793635;scaffold1020;scaffold1021;scaffold1023;scaffold1029;scaffold1030;scaffold10335;scaffold10384;scaffold11…	K00699+K15734+K11153+K11147+K12665+K00121+K11157+K07408+K13369+K11154+K07425+K07413+K07437+K07411+K07424+K00061+K12664+K07249+K07409+K11152+K00678+K11158+K00515+K11146+K09516+K11155+K11150+K11149+K13953
Renal cell carcinoma	132	ko05211	Human Diseases	Cancers: Specific types	C504727;C505047;C506401;C538485;C540909;C560455;C570681;C623149;C636041;C651665;C659349;C684227;C686489;C698447;C733473;C734985;C741149;C741991;C748531;C750427;C753675;C754577;C756421;C757859;C759629;C759733;C762993;C764115;C769271;C770841;C772131;C773451;C773797;C777263;C784939;C785561;C787133;C787449;C791167;C791319;C794447;C795835;scaffold10150;scaffold10151;scaffold10525;scaffold11267;scaffol…	K03873+K01679+K04392+K04369+K04393+K07293+K04365+K04498+K04364+K08774+K09592+K03868+K03871+K07299+K00922+K05099+K04456+K02649+K09594+K05460+K09593+K03872+K04409+K05733+K04438+K05448+K08268+K09095+K05734+K05736+K07827+K06277+K03099+K02678+K07836+K04353+K05449+K03870+K04371+K04448+K09097+K04366+K04368
Glycine, serine and threonine metabolism	131	ko00260	Metabolism	Amino acid metabolism	C507215;C543833;C544007;C548475;C562117;C564959;C572385;C576145;C587645;C606205;C622199;C631205;C633373;C634057;C634285;C663419;C690077;C697205;C704305;C713401;C715605;C723435;C727671;C741015;C742621;C750657;C755559;C758055;C764159;C765953;C768527;C770285;C771651;C775473;C776453;C777131;C777979;C778939;C779597;C781345;C783299;C784299;C785779;C787175;C788089;C789103;C789267;C790253;C791499;C791545…	K00276+K01834+K00600+K00314+K00382+K00108+K00306+K00281+K01620+K01754+K00274+K00273+K00049+K00544+K12235+K01758+K00830+K00315+K00058+K00831+K00552+K01697+K15788+K15789+K14085+K01079+K01752+K00605+K00827+K00639+K00643
Synaptic vesicle cycle	129	ko04721	Organismal Systems	Nervous system	C505879;C506893;C508881;C509063;C512717;C528377;C559081;C559879;C579277;C582643;C588347;C607413;C611225;C616025;C624093;C631623;C633183;C636521;C650183;C656005;C664893;C670679;C699351;C740501;C743177;C753681;C762637;C765737;C767339;C768937;C776621;C783639;C785465;C787211;C789311;C789465;C791069;C792171;C792459;C792473;C795757;scaffold10751;scaffold10753;scaffold119;scaffold12675;scaffold1429;scaf…	K02147+K04646+K03661+K02155+K01528+K02144+K02150+K15296+K02145+K15293+K15015+K11824+K15290+K02146+K14636+K04644+K08155+K02153+K08486+K04560+K02151+K02149+K12302+K02154+K15294+K04645+K06027+K08508+K04849+K04344+K13504+K11826+K02148+K15292+K15291+K02152+K11827+K07882
Cocaine addiction	128	ko05030	Human Diseases	Substance dependence	C505545;C516347;C548813;C567865;C597783;C608479;C608593;C609759;C623987;C626225;C634057;C645509;C655401;C660997;C689509;C699351;C707711;C710777;C746965;C747131;C750641;C751931;C753813;C758055;C767045;C776205;C777283;C778521;C780143;C781913;C781949;C786153;C787175;C788905;C789919;C791167;C794219;C794587;C795387;C796121;scaffold10797;scaffold10798;scaffold10799;scaffold10915;scaffold10916;scaffold1…	K05198+K02580+K04630+K04345+K04605+K05036+K04632+K00274+K08155+K04450+K05208+K11828+K05870+K05213+K02090+K09047+K11716+K00501+K15839+K01593+K05210+K13765+K04144+K08045+K04374+K09049+K09048+K04448+K04145+K05212
Morphine addiction	128	ko05032	Human Diseases	Substance dependence	C504803;C548549;C548813;C567865;C568013;C570373;C606471;C618895;C620169;C624093;C626033;C626225;C653613;C661387;C683095;C703529;C730717;C734899;C740501;C743373;C751363;C754767;C760789;C780143;C783615;C790271;C791069;C791191;C791291;C791813;C793083;scaffold11179;scaffold11189;scaffold11190;scaffold11191;scaffold12027;scaffold12028;scaffold12029;scaffold12030;scaffold12031;scaffold12200;scaffold122…	K04615+K08041+K04630+K04345+K08048+K08044+K05185+K15015+K04632+K08042+K08049+K01120+K05175+K13298+K04534+K04215+K02677+K04999+K05000+K04144+K04536+K13755+K13296+K04849+K04344+K04543+K04547+K05186+K05181+K08045+K08046+K08291+K05189+K04539+K00910+K04347+K04545+K04439
Natural killer cell mediated cytotoxicity	125	ko04650	Organismal Systems	Immune system	C506401;C521443;C537173;C538485;C570681;C610115;C621721;C623149;C627845;C659349;C684227;C693641;C743347;C744301;C748531;C756421;C757859;C759629;C764557;C767887;C769271;C773451;C773797;C774443;C779313;C780413;C783311;C784359;C784939;C785129;C787449;C789911;C790625;C791069;C791167;C791919;C793009;C793083;C793631;C794057;C794693;scaffold10525;scaffold11267;scaffold11268;scaffold11269;scaffold11270;s…	K04392+K06751+K04369+K07293+K06856+K06268+K04365+K01353+K04364+K04721+K06279+K07860+K00922+K02187+K05730+K01116+K04446+K02677+K02649+K07984+K05855+K04390+K04348+K04409+K07827+K03099+K05703+K04371+K04366+K06728+K07361+K04368
ErbB signaling pathway	125	ko04012	Environmental Information Processing	Signal transduction	C538485;C597247;C617041;C623149;C635053;C659349;C684227;C686489;C698447;C719065;C730613;C734985;C744301;C757859;C759629;C762125;C768335;C769271;C772541;C775223;C777263;C783603;C784939;C787297;C787449;C787905;C787943;C788419;C788983;C789911;C790863;C791069;C791167;C793083;C793205;C794057;C796645;scaffold10525;scaffold11267;scaffold11268;scaffold11269;scaffold11270;scaffold11965;scaffold12487;scaff…	K04369+K07365+K04707+K04365+K04357+K04364+K08774+K06279+K00922+K04430+K05456+K07205+K04456+K04361+K05085+K04688+K04377+K05084+K01116+K02677+K02649+K03083+K09593+K05725+K05704+K06619+K04409+K05733+K04438+K04440+K05734+K05736+K06624+K07827+K04515+K03099+K07203+K11224+K11223+K05455+K04371+K04431+K04448+K04366+K04368
Pancreatic cancer	124	ko05212	Human Diseases	Cancers: Specific types	C504549;C506401;C516347;C556955;C560455;C623149;C626745;C630271;C635053;C655401;C684227;C686489;C693045;C698447;C730613;C734985;C737509;C748531;C754053;C754813;C755667;C756047;C756421;C757859;C758191;C762971;C770841;C773451;C773797;C777263;C778669;C780563;C783603;C784297;C784939;C787133;C787449;C788333;C791167;C793017;scaffold11267;scaffold11268;scaffold11269;scaffold11270;scaffold13849;scaffold1…	K06620+K04392+K02580+K04482+K04393+K04365+K08775+K04357+K08774+K06618+K07860+K02089+K04501+K07210+K00922+K04456+K02091+K07834+K04361+K04399+K02649+K04674+K08773+K04500+K05729+K01115+K05448+K04440+K07827+K04467+K04570+K05449+K04371+K04366+K08732+K04368
Glycolysis / Gluconeogenesis	124	ko00010	Metabolism	Carbohydrate metabolism	C509771;C511427;C517379;C518191;C523989;C528255;C529971;C533723;C534125;C535063;C543833;C557537;C562117;C570363;C574055;C575937;C577055;C585861;C589759;C598495;C600549;C601851;C606205;C610799;C618629;C624115;C625243;C629437;C639433;C646247;C646435;C665703;C680067;C693889;C700209;C701599;C723853;C728141;C728161;C730529;C746695;C756789;C765757;C770665;C773665;C775727;C780039;C787849;C787983;C789267…	K00129+K01835+K00134+K00128+K00844+K00873+K01623+K00927+K01834+K01810+K00382+K00121+K01689+K01803+K00002+K00016+K08074+K00850+K01785+K15779+K01895+K00162+K01596+K00161+K00149+K01792+K13953+K14085+K01084+K10705+K00627+K03841
Tyrosine metabolism	122	ko00350	Metabolism	Amino acid metabolism	C507215;C509771;C510841;C570363;C576739;C625243;C634057;C642167;C663571;C695999;C725683;C733697;C736597;C739693;C742621;C752785;C753179;C753357;C753851;C753869;C753987;C756805;C758055;C763123;C763827;C772055;C772995;C773343;C776043;C776349;C777561;C778525;C781505;C781735;C784887;C785483;C786355;C787127;C787175;C788279;C789919;C794847;C795387;C796797;scaffold10621;scaffold11075;scaffold11076;scaff…	K00276+K00129+K01557+K00121+K07253+K00274+K00503+K00505+K00599+K00680+K00431+K01800+K00457+K14454+K00501+K01593+K01827+K00451+K00545+K13953+K00815+K01555+K14455+K03334
Fc epsilon RI signaling pathway	121	ko04664	Organismal Systems	Immune system	C504705;C506401;C529173;C538485;C610115;C615801;C623887;C659349;C687367;C714257;C748531;C756421;C757859;C759629;C761527;C762125;C762993;C766791;C768335;C769271;C770259;C773451;C773797;C776733;C777263;C783311;C784939;C787449;C789075;C789911;C791069;C791167;C793083;C793631;scaffold10525;scaffold10792;scaffold11267;scaffold11268;scaffold11269;scaffold11270;scaffold11772;scaffold11773;scaffold11774;s…	K01047+K04392+K04369+K06856+K04441+K04364+K07860+K00922+K04432+K04430+K07370+K04456+K05730+K01116+K02677+K02649+K05855+K06068+K04433+K04440+K07827+K03099+K05703+K04371+K04431+K04366+K07361+K04368
Chronic myeloid leukemia	121	ko05220	Human Diseases	Cancers: Specific types	C504549;C516347;C538485;C570681;C617041;C623149;C655401;C659349;C684227;C706621;C719065;C737509;C744301;C754053;C754179;C754813;C755667;C756047;C757859;C758191;C759629;C762971;C769271;C777263;C778669;C779321;C784939;C787005;C787449;C787943;C788333;C791167;C793017;C793205;C793795;C794057;C794827;C796383;scaffold10525;scaffold11267;scaffold11268;scaffold11269;scaffold11270;scaffold13849;scaffold146…	K06620+K02580+K04369+K07293+K04707+K04365+K04364+K04462+K06618+K06279+K06067+K02089+K04501+K07210+K00922+K04456+K02091+K08878+K04377+K02649+K04674+K04500+K06619+K04438+K06643+K06624+K07827+K04467+K03099+K04570+K04496+K04734+K11224+K11223+K04371+K08367+K04366+K04368
Systemic lupus erythematosus	120	ko05322	Human Diseases	Immune diseases	C501637;C510047;C513085;C523101;C548397;C568053;C568303;C587091;C594129;C594263;C601225;C602153;C603217;C603225;C610115;C624803;C628801;C629167;C661669;C684899;C699347;C702909;C710219;C712713;C714777;C716725;C717651;C728979;C729247;C736051;C741267;C754903;C756289;C756859;C764947;C765609;C765793;C766665;C774479;C775493;C777053;C778105;C778631;C779983;C783539;C788555;C791285;C791557;C792957;C796121…	K11087+K11253+K05699+K11251+K03994+K11254+K03986+K11252+K03987+K03989+K01327+K01332+K06856+K03995+K06752+K03988+K11086+K11089+K11088+K05210+K03160+K03997+K11090+K03990
Bladder cancer	120	ko05219	Human Diseases	Cancers: Specific types	C503735;C504549;C538485;C539877;C546281;C571001;C572403;C587359;C590523;C591671;C598079;C616363;C621115;C623149;C635053;C648561;C655401;C659965;C660067;C672801;C684227;C685219;C685727;C706855;C707379;C715733;C726533;C730613;C737509;C740885;C749141;C752529;C754053;C754523;C754813;C758191;C760303;C762971;C765529;C766735;C776893;C783603;C785619;C787943;C796043;scaffold104;scaffold11173;scaffold11174…	K04659+K06620+K04369+K04365+K04357+K08803+K04445+K05689+K05094+K06618+K02089+K04361+K04377+K09850+K05448+K06643+K07827+K05449+K04371+K00758+K04366+K04368
Glutathione metabolism	119	ko00480	Metabolism	Metabolism of other amino acids	C507339;C511805;C512975;C520185;C526907;C527025;C531097;C532209;C534009;C541551;C544881;C553051;C563555;C563783;C567039;C568141;C573085;C579275;C586883;C601889;C610107;C619983;C627731;C652683;C668257;C669381;C676311;C684871;C694197;C699461;C712635;C733069;C758067;C761697;C764637;C766297;C767989;C769499;C769529;C769957;C770323;C771707;C774865;C775031;C775433;C775497;C775941;C778013;C781153;C782185…	K00031+K01581+K00799+K00797+K00432+K10807+K11204+K00383+K00681+K00036+K05361+K00682+K11142+K00033+K11140+K01469+K13299+K00020+K11205+K10808+K01920+K01255+K05360
Sphingolipid metabolism	117	ko00600	Metabolism	Lipid metabolism	C549495;C551117;C597131;C666497;C690979;C699041;C703147;C708169;C728027;C729367;C732031;C750793;C752333;C756621;C765915;C768431;C769207;C785007;C787261;C788863;C789463;C789739;C791707;C793685;C793749;scaffold10189;scaffold10232;scaffold10233;scaffold10292;scaffold10294;scaffold11474;scaffold12456;scaffold12457;scaffold12458;scaffold12459;scaffold13060;scaffold14931;scaffold15018;scaffold15019;sca…	K01019+K01201+K04710+K12349+K00654+K04718+K04715+K12353+K04708+K01080+K01189+K00720+K07553+K01634+K01202+K04714+K12309+K12348+K12351+K04716+K12352+K04712+K12350
Drug metabolism - cytochrome P450	117	ko00982	Metabolism	Xenobiotics biodegradation and metabolism	C506729;C509771;C509957;C512975;C522837;C523257;C532209;C544881;C563783;C570363;C625243;C634057;C655527;C668257;C669381;C712635;C731769;C733069;C752925;C757617;C758055;C758067;C760633;C761697;C764637;C767901;C767989;C769529;C769957;C770323;C775433;C775941;C777397;C778013;C782185;C784631;C786335;C787175;C788183;C788697;C789133;C792121;C792467;C793635;scaffold1020;scaffold1021;scaffold1023;scaffold…	K00485+K00129+K07415+K00799+K07414+K00699+K00121+K00274+K07413+K07411+K13299+K07424+K07409+K13953
Colorectal cancer	117	ko05210	Human Diseases	Cancers: Specific types	C506401;C543277;C623149;C625733;C684227;C729321;C730969;C741361;C748531;C754459;C755667;C756421;C757859;C773451;C773797;C777263;C780413;C783747;C784297;C784359;C784939;C785865;C787449;C787943;C791167;C793017;C796173;C796645;scaffold1049;scaffold11267;scaffold11268;scaffold11269;scaffold11270;scaffold12462;scaffold12487;scaffold13029;scaffold13030;scaffold13031;scaffold13032;scaffold13033;scaffold…	K04392+K08737+K08735+K04365+K08738+K04491+K08731+K07860+K02159+K04501+K00922+K04456+K02187+K02085+K04399+K06765+K04377+K02649+K04674+K03083+K08736+K04513+K04500+K02105+K02157+K04440+K07827+K04371+K08733+K02161+K04448+K08734+K04366+K08732+K04368
Adipocytokine signaling pathway	116	ko04920	Organismal Systems	Endocrine system	C511793;C516347;C520799;C562327;C570681;C626503;C634837;C655401;C695125;C729247;C750427;C754577;C756047;C757649;C764779;C771135;C771745;C777263;C780113;C780597;C781707;C785825;C786173;C788333;C789123;C789887;C790871;C791755;C794525;C794839;C796305;C796507;scaffold10532;scaffold10533;scaffold10534;scaffold10535;scaffold10536;scaffold11144;scaffold120;scaffold121;scaffold122;scaffold123;scaffold124…	K08765+K02580+K01897+K07359+K07293+K07297+K07296+K07191+K07299+K07210+K11262+K15013+K04456+K07298+K06259+K03158+K01596+K07198+K06068+K08524+K07294+K05141+K08526+K04440+K04467+K03173+K07202+K01084+K07187+K04447+K07203+K04734+K07199+K07200
Cytokine-cytokine receptor interaction	115	ko04060	Environmental Information Processing	Signaling molecules and interaction	C510831;C510967;C555009;C585477;C607145;C622789;C633933;C635053;C643349;C666601;C697719;C706103;C707321;C730613;C737855;C743347;C743633;C744235;C745375;C756805;C757313;C762993;C763359;C764115;C767761;C772131;C775765;C779313;C780775;C783603;C784479;C785129;C785561;C787375;C791755;C792671;C793017;C794847;C795835;C796797;scaffold10150;scaffold10151;scaffold10539;scaffold11042;scaffold11348;scaffold1…	K10034+K05096+K05090+K05510+K05480+K04667+K05098+K04357+K04180+K04177+K04721+K04723+K00431+K05099+K04664+K05060+K04361+K05155+K05163+K05174+K03158+K05097+K04674+K05460+K04673+K13578+K05152+K02583+K03160+K05148+K04663+K04675+K04390+K05147+K05473+K05141+K05448+K05156+K05157+K05160+K05449+K05058+K05057+K04176+K04662+K00965+K04671+K04670
Basal transcription factors	114	ko03022	Genetic Information Processing	Transcription	C548549;C552303;C558579;C592349;C604609;C741209;C744857;C750377;C751837;C760971;C764459;C766415;C772297;C772925;C774889;C778057;C778621;C778637;C780969;C782291;C782953;C783815;C784449;C785707;C788171;C789211;C792575;C792661;C792889;C796705;scaffold11731;scaffold12132;scaffold12891;scaffold1433;scaffold17847;scaffold17954;scaffold17955;scaffold18064;scaffold18066;scaffold18406;scaffold19234;scaffo…	K03130+K03142+K10844+K14651+K03129+K14650+K03123+K14535+K14649+K03121+K03131+K03139+K03120+K03137+K06634+K02202+K03126+K03141+K03132+K03138+K10843+K03134+K10842+K03128+K03124+K03136+K03143+K03127+K03122+K10845+K03125+K03144+K03135
Endocrine and other factor-regulated calcium reabsorption	112	ko04961	Organismal Systems	Excretory system	C501891;C506893;C508881;C511727;C517873;C527665;C528377;C567865;C580831;C582643;C591695;C593257;C626225;C631623;C636521;C640195;C662237;C664893;C670679;C715369;C730717;C734007;C739353;C744631;C746981;C748177;C748243;C751485;C762523;C785785;C791069;C791093;C792827;C793083;scaffold11004;scaffold12200;scaffold12201;scaffold12391;scaffold1429;scaffold14478;scaffold14990;scaffold15357;scaffold15358;sc…	K01539+K04646+K14756+K01528+K04345+K01540+K08550+K04632+K11824+K04585+K05849+K04644+K05850+K08049+K05858+K02677+K04634+K04645+K08539+K11826+K04974+K08046+K11827+K07904+K14757
Staphylococcus aureus infection	112	ko05150	Human Diseases	Infectious diseases: Bacterial	C505051;C568053;C591639;C594129;C594229;C599817;C601225;C602153;C603225;C610115;C611475;C624803;C633277;C661669;C682205;C684899;C686727;C688833;C713371;C714777;C722677;C729247;C732005;C748079;C754793;C756289;C760747;C764753;C764947;C765609;C765793;C774729;C774851;C775521;C776163;C777053;C778631;C779983;C782449;C783539;C795559;scaffold10151;scaffold10297;scaffold1198;scaffold12537;scaffold13215;sc…	K07604+K03994+K04004+K03986+K03987+K03989+K01335+K01332+K06856+K01315+K03992+K06752+K03988+K04173+K04009+K03991+K06496+K03990+K07596
Pyruvate metabolism	112	ko00620	Metabolism	Carbohydrate metabolism	C507733;C512469;C516873;C518191;C528255;C534659;C535063;C547355;C549297;C558885;C562117;C564431;C575907;C589549;C600549;C601851;C612603;C618847;C625159;C625243;C625681;C629437;C665703;C693889;C715605;C723853;C730529;C756023;C756361;C757649;C759463;C764779;C769111;C771651;C771745;C771807;C775727;C776453;C779991;C780743;C781707;C782471;C783509;C784679;C785691;C787849;C788143;C788191;C789267;C789283…	K00025+K00029+K00026+K00128+K00873+K00011+K00382+K00016+K01512+K00049+K00626+K01638+K11262+K01007+K01759+K00102+K01069+K01895+K00162+K01596+K00161+K00149+K01067+K14085+K00627+K01958
Tryptophan metabolism	111	ko00380	Metabolism	Amino acid metabolism	C507215;C516913;C518191;C518369;C519471;C533939;C534873;C538555;C542175;C546391;C559845;C567973;C571247;C577507;C611559;C625243;C629437;C629909;C630765;C634057;C698661;C725605;C742621;C750883;C752925;C756023;C758055;C764359;C765397;C768091;C768927;C773737;C773789;C773865;C774023;C774317;C779383;C779703;C781411;C784905;C787175;C787849;C788143;C788987;C789941;C790005;C790061;C791879;C792467;C793971…	K11182+K00164+K00128+K07515+K03781+K01432+K00502+K00453+K07408+K00274+K00816+K00669+K00626+K00825+K01556+K00562+K07511+K00022+K00463+K00452+K01426+K00252+K00543+K07409+K01593+K03392+K07514+K00149+K07410+K14085+K03334+K00486
Basal cell carcinoma	110	ko05217	Human Diseases	Cancers: Specific types	C539041;C589423;C600279;C645083;C651503;C664981;C685841;C696081;C699031;C715541;C721201;C721579;C730969;C739029;C746049;C763741;C773573;C783701;C783747;C788607;C789399;C789999;C790469;C791131;C793477;C794607;C795533;C795567;C796173;C796645;C796879;scaffold10135;scaffold10372;scaffold10379;scaffold10380;scaffold11914;scaffold11915;scaffold12487;scaffold12858;scaffold12859;scaffold12860;scaffold131…	K06230+K00714+K11101+K06225+K02375+K00182+K02235+K02432+K02354+K04491+K00408+K00444+K11988+K02085+K00572+K06229+K06231+K02353+K02842+K03083+K06228+K01384+K02105+K02157+K03209+K06226+K00445+K04662+K01064+K02329+K01558+K01357
Metabolism of xenobiotics by cytochrome P450	109	ko00980	Metabolism	Xenobiotics biodegradation and metabolism	C509771;C509957;C512975;C522837;C523257;C532209;C544881;C551741;C563783;C570363;C611559;C625243;C649085;C668257;C669381;C712635;C725605;C731769;C733069;C752925;C757617;C758067;C761697;C764637;C767901;C767989;C769529;C769957;C770323;C775433;C775941;C778013;C782185;C788183;C789133;C792121;C792467;C793635;scaffold1020;scaffold1021;scaffold1023;scaffold10335;scaffold10384;scaffold12094;scaffold12095;…	K00129+K07415+K00799+K07414+K00699+K15680+K00121+K07408+K07413+K07416+K07411+K13299+K07424+K07409+K00078+K00081+K07410+K13953+K00079+K00084
Nucleotide excision repair	108	ko03420	Genetic Information Processing	Replication and repair	C509303;C511153;C535123;C552303;C558579;C585935;C592349;C635013;C646041;C648065;C649529;C653199;C667257;C671245;C693207;C705975;C718379;C741149;C746455;C748671;C760971;C768005;C768093;C769105;C770335;C770715;C770867;C771879;C774907;C776763;C776783;C782291;C782953;C783329;C783339;C783407;C785151;C786197;C787159;C787321;C787707;C789211;C791395;C792149;C794237;C795207;C796921;scaffold10142;scaffold1…	K10140+K10570+K10747+K03142+K10844+K02327+K10841+K02324+K02325+K10610+K03505+K10840+K03868+K10740+K10848+K02326+K10756+K04802+K06634+K02202+K10755+K10847+K03504+K10839+K02328+K03141+K10754+K07466+K10846+K10843+K10739+K10842+K10838+K03143+K10849+K10845+K03506+K03144+K10609
Fanconi anemia pathway	105	ko03460	Genetic Information Processing	Replication and repair	C507003;C527547;C556955;C567629;C576525;C587655;C605719;C607793;C609769;C626745;C630271;C640775;C641857;C647827;C654327;C657921;C660061;C662903;C664027;C666199;C668347;C683955;C687251;C687601;C689291;C693045;C694537;C697531;C700941;C702263;C704675;C715235;C718425;C730729;C738453;C741711;C745361;C746455;C753793;C756501;C764295;C768005;C768841;C770511;C774685;C779693;C779819;C782857;C785119;C786665…	K10901+K06640+K04482+K10990+K10898+K03511+K03509+K10896+K08775+K10858+K15360+K02350+K10606+K08991+K10870+K13960+K15362+K10740+K03165+K10484+K10848+K15078+K06054+K03510+K07466+K10605+K11511+K15363+K10739+K11137+K03515+K10894+K10905+K11832+K10892+K10849+K08734+K15361+K10888
Endometrial cancer	104	ko05213	Human Diseases	Cancers: Specific types	C523605;C538485;C556883;C566193;C600083;C623149;C635053;C659349;C672129;C672801;C684227;C692603;C701827;C716983;C730613;C730969;C757859;C759629;C769271;C775437;C777263;C783603;C783747;C784297;C784939;C787449;C787943;C791167;C793763;C794167;C796173;C796645;scaffold10525;scaffold11267;scaffold11268;scaffold11269;scaffold11270;scaffold11540;scaffold12487;scaffold13637;scaffold14873;scaffold14874;sca…	K01110+K04369+K05691+K06272+K04365+K04357+K04364+K05689+K09408+K06276+K04491+K00922+K04456+K04361+K02085+K04399+K04377+K02649+K03083+K02105+K02157+K07827+K03099+K04371+K08734+K04366+K04368
Fatty acid metabolism	103	ko00071	Metabolism	Lipid metabolism	C502207;C511793;C518191;C519471;C519829;C520799;C523449;C570363;C585363;C625243;C626503;C629437;C630765;C644039;C695125;C727321;C733919;C746787;C756023;C761087;C771135;C773625;C773789;C774023;C774317;C779383;C779703;C782781;C784093;C784235;C785883;C786477;C786995;C787849;C788143;C789941;C790005;C793135;C793727;C793971;C794525;C794839;C794983;scaffold1029;scaffold1030;scaffold11104;scaffold11105;s…	K07513+K08765+K00128+K07515+K00232+K01897+K07509+K00121+K07425+K00626+K15013+K07511+K00022+K13239+K09478+K00248+K00249+K00255+K00252+K09479+K08766+K07508+K07514+K00149+K13953+K13238+K14085
Inositol phosphate metabolism	102	ko00562	Metabolism	Carbohydrate metabolism	C523605;C539215;C551883;C555779;C557611;C571577;C575937;C576015;C627651;C646435;C672129;C691513;C700173;C701827;C748185;C751485;C757859;C763595;C775779;C777085;C779977;C784939;C786237;C786807;C787449;C789419;C789911;C790379;C793601;C794167;C794813;C795585;scaffold11540;scaffold13864;scaffold14092;scaffold14093;scaffold15409;scaffold15410;scaffold15411;scaffold16982;scaffold17459;scaffold17714;sca…	K01110+K01099+K00469+K01106+K00888+K00010+K01803+K05860+K01107+K00999+K05858+K00922+K00921+K15759+K00328+K01108+K13711+K00920+K01116+K01858+K00889+K00914+K13712+K00923+K05857+K15909+K01092+K00913+K03103+K00911+K00140+K10572+K01109
Cysteine and methionine metabolism	102	ko00270	Metabolism	Amino acid metabolism	C514145;C520185;C526907;C528275;C538071;C543843;C543869;C544423;C550593;C560631;C600549;C601851;C616439;C639811;C699461;C713727;C743481;C747717;C771707;C775473;C776691;C776755;C778177;C779803;C780763;C782829;C784299;C784755;C787127;C787467;C789103;C790339;C797107;scaffold10788;scaffold11383;scaffold11384;scaffold11968;scaffold12820;scaffold12821;scaffold12891;scaffold12971;scaffold14252;scaffold1…	K00558+K00797+K08964+K00772+K00789+K00016+K01251+K01738+K01011+K00544+K00456+K09880+K01758+K01611+K14454+K00549+K08963+K01697+K08967+K00547+K00641+K00548+K00815+K01752+K14455+K03334
RIG-I-like receptor signaling pathway	101	ko04622	Organismal Systems	Immune system	C516347;C615801;C622625;C631301;C634373;C637235;C655401;C658821;C663307;C675269;C680777;C690083;C704597;C720387;C756047;C767415;C774391;C777167;C780703;C781949;C782287;C784157;C788333;C789823;C790359;C794029;C794073;C796853;scaffold11157;scaffold11772;scaffold11773;scaffold11774;scaffold14159;scaffold14160;scaffold14608;scaffold14609;scaffold15296;scaffold15459;scaffold16346;scaffold1686;scaffold…	K02580+K04441+K03174+K12646+K10652+K05410+K12653+K12654+K07210+K12655+K12656+K00863+K04416+K02861+K11594+K08339+K12647+K04400+K12649+K04427+K04440+K04398+K04467+K03173+K02373+K12170+K08336+K09578+K04734+K03175+K12651+K08601
Glycerolipid metabolism	101	ko00561	Metabolism	Lipid metabolism	C518191;C529743;C530209;C534659;C552753;C577791;C585861;C589155;C600701;C612603;C625243;C629437;C634875;C649505;C662107;C664271;C693889;C713515;C715025;C723853;C726781;C730529;C734437;C740895;C747767;C759463;C762377;C768547;C769207;C773665;C775727;C779991;C781251;C781357;C783185;C785007;C786553;C787261;C787849;C789941;C790007;C790155;C790359;C792261;C794983;scaffold13060;scaffold15325;scaffold170…	K00128+K01059+K01046+K00901+K00011+K00629+K14452+K00002+K12298+K14073+K14074+K14075+K13509+K13523+K01080+K00864+K01189+K09881+K00863+K15788+K13517+K11155+K00149+K01054+K14085+K13506+K13513+K15728+K13534
N-Glycan biosynthesis	100	ko00510	Metabolism	Glycan biosynthesis and metabolism	C513931;C546657;C552467;C555091;C561741;C580547;C592619;C599411;C608309;C622055;C632549;C636475;C639717;C660569;C677777;C682615;C689031;C728857;C732845;C733551;C742715;C744091;C765283;C765831;C767227;C780017;C783543;C784715;C787515;C787569;C788039;C788409;C791489;C792901;C794975;scaffold11317;scaffold11318;scaffold13678;scaffold13679;scaffold13910;scaffold1645;scaffold1646;scaffold1647;scaffold16…	K05546+K12669+K03849+K12666+K07151+K03848+K13748+K01228+K12670+K01231+K07966+K07968+K06316+K07441+K03850+K12668+K00721+K07432+K03844+K03847+K03846+K03843+K01230+K07967+K03845+K00717+K00729+K03842+K09659+K09658+K00726+K00736+K01001+K07252+K00744+K00902+K12667+K00738
Valine, leucine and isoleucine degradation	100	ko00280	Metabolism	Amino acid metabolism	C502207;C518191;C519471;C519829;C523449;C562117;C585363;C625243;C627731;C629437;C630765;C644039;C733919;C756023;C756933;C761087;C767421;C767995;C771519;C773259;C773625;C773789;C774023;C774317;C775031;C775455;C779383;C779703;C783455;C784093;C784211;C784235;C784823;C785883;C786477;C787849;C788143;C788231;C789267;C789941;C791545;C793663;C793971;C794835;C794983;C795103;scaffold1365;scaffold14804;scaf…	K07513+K00128+K07515+K00232+K07509+K00382+K00033+K00626+K05606+K05607+K01969+K08683+K07511+K00022+K00020+K01968+K09478+K11538+K00248+K00167+K00249+K01641+K01847+K01965+K00166+K07508+K07514+K00826+K00253+K00149+K13524+K05605+K01640+K01027+K14085+K09699+K00140+K03334+K01966
Base excision repair	99	ko03410	Genetic Information Processing	Replication and repair	C510493;C535123;C572005;C601767;C635013;C644577;C648065;C649529;C653199;C667099;C673659;C705975;C719973;C751743;C768093;C771257;C774907;C775383;C781967;C782929;C787159;C787707;C789017;C789517;C794005;C794237;C794849;C796645;C796921;scaffold10547;scaffold10548;scaffold10778;scaffold10779;scaffold11968;scaffold15943;scaffold15946;scaffold16071;scaffold16072;scaffold16073;scaffold16074;scaffold16075…	K10798+K10747+K03575+K10569+K02327+K10802+K02324+K02325+K03512+K10800+K03505+K02326+K04802+K10773+K10771+K04799+K03504+K02328+K10772+K10801+K10803+K03649+K10776+K03648+K10567+K03652+K02330+K03506+K03660
mTOR signaling pathway	99	ko04150	Environmental Information Processing	Signal transduction	C530973;C554869;C574973;C605793;C623149;C627991;C629251;C648317;C650491;C654599;C684227;C716983;C738527;C746337;C748747;C754023;C754523;C757859;C769749;C769903;C773819;C775177;C775223;C777263;C778551;C781399;C781561;C784939;C785763;C786173;C787297;C787449;C788419;C790839;C790863;C791167;C793763;C794347;C796541;scaffold10532;scaffold10533;scaffold10534;scaffold10535;scaffold10536;scaffold11267;sca…	K02991+K03258+K04365+K06276+K07207+K04373+K00922+K03259+K07208+K07205+K04456+K08267+K08266+K08269+K07298+K04688+K02649+K07198+K07204+K08272+K05448+K08268+K08270+K05449+K08271+K07203+K04371+K07206
Fructose and mannose metabolism	99	ko00051	Metabolism	Carbohydrate metabolism	C511041;C523989;C526187;C529971;C534659;C541167;C557201;C575937;C577055;C598495;C610799;C612603;C624115;C629767;C646435;C693889;C700209;C716249;C723853;C730529;C740063;C746695;C746791;C748647;C756789;C759463;C759937;C765757;C769089;C770665;C775069;C775727;C775937;C777049;C779977;C779991;C781067;C782065;C783875;C788315;C789235;C791579;C791965;C793715;C793811;scaffold12483;scaffold12484;scaffold124…	K00008+K00844+K01840+K01623+K00011+K00100+K01803+K05305+K01112+K00850+K00846+K01711+K01805+K01809+K00966+K14634+K01103+K00976+K02377+K03841
Nicotine addiction	94	ko05033	Human Diseases	Substance dependence	C505545;C507615;C597783;C609759;C618895;C623987;C624093;C626033;C648253;C649191;C652481;C657483;C661387;C671555;C700961;C710777;C712509;C715483;C725655;C740501;C743373;C746965;C747131;C751363;C753813;C760789;C762285;C762519;C765001;C777283;C778521;C780331;C788905;C790315;C791291;C792459;C794185;C796121;scaffold1005;scaffold11350;scaffold12479;scaffold12481;scaffold12980;scaffold14453;scaffold1506…	K05198+K04813+K05197+K05199+K05185+K15015+K04809+K04806+K05200+K04808+K05175+K05208+K05213+K12302+K05210+K04849+K04344+K05186+K05181+K05189+K05212
Fat digestion and absorption	91	ko04975	Organismal Systems	Digestive system	C504705;C514431;C529173;C577791;C589155;C600701;C623887;C634875;C649505;C662107;C664271;C687367;C714257;C715025;C726781;C734217;C734437;C734761;C756023;C757319;C767621;C769207;C770259;C776733;C781251;C783185;C787261;C788143;C789075;C789887;C790007;C790871;scaffold10792;scaffold13060;scaffold13356;scaffold15325;scaffold15551;scaffold17769;scaffold17960;scaffold18146;scaffold18149;scaffold18744;sca…	K01047+K05684+K14452+K12298+K14073+K14074+K14075+K13509+K14462+K05683+K00626+K08745+K08751+K01080+K06259+K05641+K14461+K11155+K14463+K14457+K14455+K08750
Acute myeloid leukemia	89	ko05221	Human Diseases	Cancers: Specific types	C512917;C516347;C523487;C538485;C564651;C623149;C639039;C655401;C659349;C660433;C684227;C730969;C756047;C757859;C759629;C769271;C775223;C777263;C784939;C787297;C787449;C787943;C788333;C788419;C790863;C791167;C792083;scaffold10525;scaffold10625;scaffold11267;scaffold11268;scaffold11269;scaffold11270;scaffold14608;scaffold14609;scaffold15605;scaffold18367;scaffold19927;scaffold19928;scaffold19929;s…	K09438+K02580+K06627+K04369+K10056+K04365+K04364+K04491+K07210+K00922+K07205+K04456+K04688+K04377+K02649+K10054+K10053+K07827+K04467+K03099+K04702+K07203+K11224+K11223+K10055+K08527+K04371+K08367+K04366+K04368
Drug metabolism - other enzymes	88	ko00983	Metabolism	Xenobiotics biodegradation and metabolism	C523257;C539051;C587729;C609725;C613365;C664607;C702471;C715435;C718177;C718425;C720489;C735243;C745329;C747605;C752925;C754953;C758743;C766009;C767901;C772469;C779001;C780803;C781677;C788543;C789133;C792485;C793357;C794635;C796147;scaffold10335;scaffold10384;scaffold11561;scaffold11782;scaffold11917;scaffold11918;scaffold11919;scaffold12094;scaffold12095;scaffold12097;scaffold12988;scaffold18536…	K00699+K03927+K01489+K00857+K01044+K01195+K00207+K00876+K00569+K07411+K00106+K07424+K00760+K00757+K00088+K13421+K01464+K01519+K00758+K01951+K01431
Jak-STAT signaling pathway	88	ko04630	Environmental Information Processing	Signal transduction	C570681;C617041;C636041;C651665;C659349;C719065;C756805;C757859;C759629;C759733;C769271;C777263;C779811;C780775;C784939;C787449;C787943;C787975;C791167;C793205;C794847;C796797;scaffold10525;scaffold11267;scaffold11268;scaffold11269;scaffold11270;scaffold12292;scaffold12293;scaffold12294;scaffold1280;scaffold1281;scaffold1282;scaffold1283;scaffold12847;scaffold12848;scaffold13851;scaffold16781;sca…	K07293+K04707+K04498+K04364+K00431+K00922+K04456+K11222+K05060+K04377+K04695+K02649+K04706+K16063+K16064+K04700+K04704+K10151+K16065+K11219+K03099+K04705+K04702+K04703+K04570+K04447+K05058+K05057+K11224+K11223+K04699+K00965+K10152
Non-small cell lung cancer	82	ko05223	Human Diseases	Cancers: Specific types	C504549;C538485;C623149;C635053;C659349;C684227;C686489;C692603;C698447;C716983;C730613;C734985;C737509;C754053;C754813;C757859;C758191;C759629;C762971;C769271;C777263;C778669;C783603;C784297;C784939;C787449;C789911;C791069;C791167;C793083;C793763;scaffold10525;scaffold11267;scaffold11268;scaffold11269;scaffold11270;scaffold13849;scaffold14357;scaffold1620;scaffold1621;scaffold1622;scaffold18215;…	K06620+K04369+K04365+K04357+K04364+K08774+K09408+K06276+K06618+K02089+K00922+K01522+K04456+K02091+K04361+K04399+K01116+K02677+K02649+K08524+K09850+K08015+K08526+K07827+K03099+K08528+K04371+K04366+K04368
Steroid hormone biosynthesis	81	ko00140	Metabolism	Lipid metabolism	C523257;C551741;C611559;C616719;C644259;C644829;C649085;C653019;C670509;C693967;C702895;C703341;C709873;C725605;C728793;C730581;C733287;C752925;C758637;C766743;C767901;C770431;C772157;C774217;C777049;C787439;C789133;C791083;C792467;scaffold10335;scaffold10384;scaffold1079;scaffold11343;scaffold12094;scaffold12095;scaffold12097;scaffold12964;scaffold12965;scaffold13615;scaffold15458;scaffold17031;…	K00699+K15680+K07408+K00512+K01131+K13369+K13373+K00070+K00251+K00498+K01016+K01015+K12343+K07424+K13370+K00044+K07430+K00489+K12345+K13368+K00071+K07410+K00545+K10207
Pentose and glucuronate interconversions	81	ko00040	Metabolism	Carbohydrate metabolism	C511727;C518191;C523257;C534659;C560291;C572977;C580173;C612603;C625077;C625243;C629437;C633933;C634949;C641909;C668849;C671627;C682581;C685795;C686489;C693889;C697719;C698447;C715435;C723853;C730529;C730921;C744235;C753377;C756451;C759463;C763359;C764147;C774023;C775727;C779991;C787849;C788315;C789941;C791239;C794983;scaffold10832;scaffold13847;scaffold14748;scaffold14941;scaffold15412;scaffold1…	K14756+K00128+K00699+K00011+K00854+K00012+K00963+K01195+K01783+K13247+K01805+K03331+K00078
Citrate cycle (TCA cycle)	81	ko00020	Metabolism	Carbohydrate metabolism	C505047;C505551;C507339;C507733;C508661;C508955;C509443;C516153;C516873;C516913;C518369;C531175;C533267;C534873;C536181;C540909;C541795;C544879;C549297;C553515;C559845;C562117;C563155;C564431;C564981;C575907;C576069;C610553;C618847;C625159;C646657;C651347;C656953;C681421;C705855;C713999;C779035;C780743;C785923;C786829;C789267;C789283;C791545;C795847;C796305;scaffold10346;scaffold11342;scaffold127…	K01679+K01681+K00031+K00025+K01648+K01900+K00030+K00026+K00164+K00234+K01647+K00382+K01899+K00658+K00235+K00162+K01596+K00161+K00236+K01676+K00627+K00237+K01958
Propanoate metabolism	79	ko00640	Metabolism	Carbohydrate metabolism	C508955;C518191;C519471;C519829;C531175;C576069;C600549;C601851;C625243;C629437;C630765;C733919;C756023;C756933;C757649;C761087;C764779;C771745;C773625;C773789;C774317;C779035;C779703;C781707;C785883;C785923;C787849;C788143;C789941;C793971;C794835;C794983;C795103;C795283;C796507;scaffold13013;scaffold13014;scaffold13015;scaffold13946;scaffold17499;scaffold18146;scaffold18149;scaffold21199;scaffol…	K01900+K00128+K07515+K00232+K01899+K00016+K00626+K05606+K11262+K07511+K00249+K01847+K01965+K01895+K07514+K00149+K13524+K01908+K05605+K14085+K01578+K00140+K01966
Aminoacyl-tRNA biosynthesis	78	ko00970	Genetic Information Processing	Translation	C549285;C550909;C554361;C568389;C597883;C598919;C622507;C737747;C739171;C764029;C766083;C769787;C771923;C777043;C780301;C780623;C782939;C787379;C788987;C790143;C790351;C790971;C792061;C795143;C795721;scaffold10011;scaffold12884;scaffold14469;scaffold14470;scaffold14495;scaffold14496;scaffold17851;scaffold19017;scaffold19263;scaffold19264;scaffold19265;scaffold23125;scaffold24177;scaffold24178;sca…	K01866+K01875+K04567+K14163+K01883+K01873+K01874+K01870+K01868+K01880+K00604+K10837+K01867+K03341+K02433+K01892+K01889+K01887+K01890+K02434+K01886+K01869+K01876+K01872+K01885+K01893+K01881
Glycosaminoglycan biosynthesis - heparan sulfate	77	ko00534	Metabolism	Glycan biosynthesis and metabolism	C514989;C540007;C564351;C586855;C588431;C594235;C619507;C637441;C640055;C666485;C694479;C704779;C716393;C745725;C760985;C761259;C764273;C767083;C770989;C775115;C780671;C780929;C781559;C783969;C787259;C788839;C791183;scaffold13214;scaffold14253;scaffold15711;scaffold15926;scaffold15927;scaffold15999;scaffold16000;scaffold18790;scaffold18791;scaffold19508;scaffold19509;scaffold2053;scaffold21967;sc…	K02370+K00771+K02514+K08103+K08102+K08104+K00734+K10158+K07809+K02369+K00733+K02366+K02367+K02577+K02513+K01793
Linoleic acid metabolism	77	ko00591	Metabolism	Lipid metabolism	C504705;C509957;C529173;C557201;C623887;C629767;C657927;C687367;C714257;C725605;C731769;C750123;C757617;C764573;C767901;C770259;C776733;C777049;C789075;C789133;C792467;C793635;scaffold1020;scaffold1021;scaffold1023;scaffold10335;scaffold10384;scaffold10792;scaffold12094;scaffold12095;scaffold12097;scaffold13356;scaffold13426;scaffold15551;scaffold17960;scaffold18536;scaffold18602;scaffold20237;sc…	K01047+K07415+K00100+K07418+K07413+K14621+K07424+K07409
beta-Alanine metabolism	77	ko00410	Metabolism	Metabolism of other amino acids	C507215;C509771;C518191;C519471;C519829;C520185;C526907;C625243;C629437;C630765;C699461;C718425;C733919;C742621;C761087;C771707;C773625;C773789;C774317;C779703;C785883;C787795;C787849;C789941;C793971;C794983;C796147;scaffold12820;scaffold12821;scaffold14389;scaffold14391;scaffold14759;scaffold17499;scaffold21199;scaffold21225;scaffold2158;scaffold21963;scaffold21964;scaffold21965;scaffold21966;sc…	K00276+K00129+K00128+K07515+K00232+K00797+K00207+K07511+K00249+K01580+K14755+K07514+K00149+K13524+K01464+K05605+K14085+K01578+K00140+K08660+K01431
Alanine, aspartate and glutamate metabolism	77	ko00250	Metabolism	Amino acid metabolism	C520213;C525749;C545737;C553531;C556701;C558993;C571341;C571959;C632291;C650439;C657329;C664117;C695921;C725393;C727671;C735727;C750657;C756537;C763889;C769203;C779597;C781345;C785779;C786709;C787127;C787513;C787795;C789669;C790819;C791127;scaffold10206;scaffold10207;scaffold10209;scaffold10210;scaffold13320;scaffold16139;scaffold16140;scaffold18259;scaffold18260;scaffold1943;scaffold2158;scaffol…	K01915+K01940+K00264+K00139+K00294+K01756+K01425+K00272+K01953+K00820+K13566+K00830+K14454+K01939+K01580+K01755+K00261+K13524+K00814+K00827+K11540+K00764+K14455+K03334
Melanoma	75	ko05218	Human Diseases	Cancers: Specific types	C504549;C523605;C538485;C623149;C635053;C672129;C672801;C684227;C701827;C711583;C730613;C737509;C754053;C754813;C757859;C758191;C762971;C762993;C764115;C766735;C768867;C772131;C777263;C778669;C783603;C784939;C785561;C787449;C791167;C794167;C795835;scaffold10150;scaffold10151;scaffold11267;scaffold11268;scaffold11269;scaffold11270;scaffold11540;scaffold13849;scaffold19991;scaffold22352;scaffold230…	K06620+K01110+K04369+K04365+K04357+K05689+K05087+K06618+K02089+K00922+K05099+K04362+K04456+K02091+K04361+K02649+K05460+K06643+K07827+K09455+K04358+K04371+K04366+K04368
Thyroid cancer	75	ko05216	Human Diseases	Cancers: Specific types	C535857;C538485;C623149;C659641;C672801;C682643;C684227;C685691;C730969;C755539;C760029;C770337;C778415;C787943;C788625;C792343;C796043;C797313;scaffold11613;scaffold11614;scaffold13819;scaffold14357;scaffold19272;scaffold19903;scaffold19991;scaffold21114;scaffold21115;scaffold21116;scaffold21117;scaffold21118;scaffold21183;scaffold21184;scaffold21185;scaffold21186;scaffold21187;scaffold21208;sca…	K09290+K04369+K04365+K09292+K05689+K04491+K09291+K04377+K09288+K05126+K08524+K02105+K08526+K07827+K09289+K08530+K04371+K04368
Taste transduction	75	ko04742	Organismal Systems	Sensory system	C567865;C568013;C569351;C608479;C626225;C640667;C675843;C691689;C696755;C698419;C712415;C716809;C719337;C733793;C744041;C745439;C751485;C780143;C783207;C784603;C786437;C796885;scaffold10797;scaffold11189;scaffold11190;scaffold11191;scaffold12200;scaffold12201;scaffold12698;scaffold13237;scaffold13245;scaffold13390;scaffold1413;scaffold14988;scaffold15211;scaffold15409;scaffold15410;scaffold15411;…	K04345+K08048+K08044+K04827+K04825+K04607+K04632+K04885+K04828+K04824+K04980+K05858+K04631+K04960+K04536+K13755+K04849+K04344+K04547+K08046+K04626
Glyoxylate and dicarboxylate metabolism	73	ko00630	Metabolism	Carbohydrate metabolism	C505551;C507733;C516153;C516873;C520213;C533267;C533939;C541795;C542175;C544007;C544879;C549297;C553531;C563155;C564431;C567973;C571959;C575907;C576145;C618847;C622199;C625159;C629909;C632291;C649837;C651347;C656953;C681421;C705855;C715605;C756023;C756361;C756933;C771187;C771651;C771807;C776453;C780743;C785779;C788143;C789283;C790061;C794835;C795103;scaffold10346;scaffold10550;scaffold10554;scaff…	K01681+K00025+K00026+K01915+K03781+K00600+K01647+K01432+K11517+K00049+K00626+K01638+K05606+K01091+K00830+K01847+K01965+K01816+K15788+K02437+K01966
Glycosaminoglycan degradation	72	ko00531	Metabolism	Glycan biosynthesis and metabolism	C610129;C615769;C641091;C648559;C675295;C677945;C691519;C697377;C709623;C715435;C759927;C785619;C786361;C789619;C791481;scaffold13685;scaffold13686;scaffold13687;scaffold13761;scaffold13925;scaffold13926;scaffold13927;scaffold15018;scaffold15019;scaffold16575;scaffold16576;scaffold17733;scaffold18347;scaffold18348;scaffold20011;scaffold20202;scaffold20203;scaffold20204;scaffold20205;scaffold21823…	K01135+K12373+K01205+K10532+K01137+K01195+K01132+K01217+K01197+K01136+K12309+K07964+K01565
Ether lipid metabolism	70	ko00565	Metabolism	Lipid metabolism	C504705;C517217;C529173;C538187;C623887;C642979;C676807;C687367;C714257;C750123;C754911;C756481;C764573;C769207;C770259;C776733;C778699;C784593;C787261;C787945;C789075;C792185;scaffold10398;scaffold10792;scaffold11144;scaffold13060;scaffold13356;scaffold14025;scaffold14026;scaffold14027;scaffold15325;scaffold15551;scaffold17960;scaffold22086;scaffold22143;scaffold22146;scaffold23139;scaffold25281…	K01047+K01062+K08743+K14621+K13644+K01080+K00993+K13510+K01115+K00994+K00803
DNA replication	70	ko03030	Genetic Information Processing	Replication and repair	C535123;C542845;C585003;C635013;C648065;C649529;C653199;C671745;C702273;C704483;C704707;C705975;C711733;C726387;C746455;C768093;C769249;C770867;C774907;C776783;C781355;C782929;C783329;C783407;C784739;C787159;C787707;C791395;C794055;C794237;C795207;C796921;scaffold11968;scaffold13965;scaffold15719;scaffold15741;scaffold1956;scaffold20828;scaffold22500;scaffold22626;scaffold23087;scaffold23360;scaf…	K10747+K02212+K02541+K02327+K02324+K02325+K02321+K02684+K02542+K03505+K02209+K10740+K02326+K03111+K10756+K04802+K02540+K04799+K10755+K03504+K02328+K10754+K02210+K07466+K03469+K10744+K10743+K10739+K02685+K03506+K10745
Proximal tubule bicarbonate reclamation	70	ko04964	Organismal Systems	Excretory system	C501891;C507733;C507829;C517873;C527665;C549297;C561183;C574853;C580831;C582783;C591695;C618847;C623931;C625159;C629729;C640031;C650439;C657329;C664117;C714381;C725393;C731449;C753561;C754739;C769851;C774615;C777827;C779569;C782575;C785297;C785785;C789283;C795887;C796305;scaffold12391;scaffold15576;scaffold16139;scaffold16140;scaffold18632;scaffold18633;scaffold19005;scaffold1943;scaffold24398;sc…	K01539+K00025+K01672+K01540+K12040+K01425+K13577+K01596+K00261+K09864
Butanoate metabolism	66	ko00650	Metabolism	Carbohydrate metabolism	C519471;C556701;C557201;C565065;C587481;C629767;C630765;C721101;C750759;C756023;C773789;C773953;C774023;C774317;C777049;C779383;C779703;C782859;C784235;C785261;C787795;C788143;C788231;C789175;C793971;C795847;scaffold11342;scaffold12786;scaffold13050;scaffold15082;scaffold16234;scaffold17031;scaffold17499;scaffold18146;scaffold18149;scaffold20702;scaffold20871;scaffold20872;scaffold2158;scaffold22…	K07515+K00139+K00100+K00019+K01652+K01907+K01896+K00626+K07511+K00022+K00248+K01580+K01641+K00162+K00161+K00109+K07514+K13524+K01640+K01027
Pentose phosphate pathway	65	ko00030	Metabolism	Carbohydrate metabolism	C511427;C529971;C557537;C573085;C577055;C583771;C598495;C627731;C646247;C663419;C686141;C697205;C700209;C704305;C723435;C756451;C757095;C764159;C765757;C767165;C770665;C775031;C778939;C782571;C788387;C788629;C789477;C791465;C792465;scaffold18388;scaffold18872;scaffold20934;scaffold25207;scaffold25744;scaffold25745;scaffold25844;scaffold29649;scaffold30163;scaffold32182;scaffold34003;scaffold34004…	K01835+K01623+K01810+K00036+K00616+K00033+K00115+K00852+K01783+K13937+K00850+K01057+K00020+K00948+K01619+K15779+K01053+K01807+K00615+K00851+K03841
Primary immunodeficiency	64	ko05340	Human Diseases	Immune diseases	C610115;C612855;C634615;C644537;C644961;C689291;C694439;C697751;C699147;C704675;C728441;C730729;C756047;C762993;C764743;C777215;C787259;C788333;C791421;scaffold10244;scaffold11348;scaffold12;scaffold14054;scaffold17544;scaffold18361;scaffold18362;scaffold21353;scaffold21354;scaffold2356;scaffold2357;scaffold23570;scaffold2358;scaffold2360;scaffold25056;scaffold25057;scaffold27182;scaffold27183;sc…	K06856+K06554+K06478+K10628+K07210+K07370+K16056+K07371+K01488+K03160+K08061+K10887+K08062+K03648
Protein export	62	ko03060	Genetic Information Processing	Folding, sorting and degradation	C506667;C508827;C519755;C526283;C530581;C532009;C534599;C552835;C744929;C767435;C773507;C785271;C785325;C790753;C791035;C792051;C792309;C792345;C793345;C794945;scaffold10223;scaffold10265;scaffold14774;scaffold18171;scaffold18172;scaffold1998;scaffold20194;scaffold20880;scaffold21836;scaffold21837;scaffold22790;scaffold23041;scaffold23107;scaffold23888;scaffold27856;scaffold30610;scaffold30973;sc…	K10956+K09481+K09490+K07342+K03217+K03105+K09648+K03108+K09540+K12275+K13280+K12947+K12946+K12948+K03109+K09647+K03106+K13431+K03107+K12272+K03104
Type II diabetes mellitus	62	ko04930	Human Diseases	Endocrine and metabolic diseases	C523989;C528255;C535063;C610799;C624115;C665703;C711583;C729247;C733529;C746695;C750427;C756789;C757859;C784939;C787449;C787975;C791167;scaffold11267;scaffold11268;scaffold11269;scaffold11270;scaffold120;scaffold121;scaffold122;scaffold123;scaffold124;scaffold12483;scaffold12484;scaffold12485;scaffold14355;scaffold15976;scaffold15977;scaffold22361;scaffold25788;scaffold26667;scaffold27431;scaffol…	K00844+K00873+K04527+K07296+K05032+K07191+K00922+K04695+K02649+K06068+K04849+K04344+K04440+K07187+K07203+K04371+K07593+K06069+K04850
Aldosterone-regulated sodium reabsorption	61	ko04960	Organismal Systems	Excretory system	C501891;C517873;C527665;C536333;C569351;C580831;C591695;C594115;C640667;C696755;C711583;C712415;C716809;C716983;C719337;C733793;C757859;C784603;C784939;C785785;C786437;C787449;C791069;C791167;C793083;C793763;scaffold11267;scaffold11268;scaffold11269;scaffold11270;scaffold12391;scaffold14355;scaffold1620;scaffold1621;scaffold1622;scaffold17710;scaffold18632;scaffold18633;scaffold19113;scaffold2054…	K01539+K06644+K04827+K04825+K01540+K04527+K06276+K04824+K00922+K02677+K02649+K13358+K00071+K07827+K07187+K04371+K13305
Other types of O-glycan biosynthesis	59	ko00514	Metabolism	Glycan biosynthesis and metabolism	C509329;C523257;C601057;C639717;C656181;C703175;C777527;C780957;C784661;C784953;C785199;C789297;C791907;C793575;C794485;C794579;C794967;scaffold12122;scaffold12661;scaffold12662;scaffold14344;scaffold14377;scaffold14550;scaffold17851;scaffold18180;scaffold18181;scaffold18777;scaffold18778;scaffold18779;scaffold18780;scaffold23678;scaffold23679;scaffold25461;scaffold26049;scaffold26050;scaffold263…	K09667+K00699+K00728+K07966+K07968+K03663+K09666+K03691+K05948+K13667+K11703+K13675+K07967+K13676+K13646+K07632
Glycosphingolipid biosynthesis - lacto and neolacto series	58	ko00601	Metabolism	Glycan biosynthesis and metabolism	C627355;C639717;C656181;C741099;C755905;C761601;C762957;C779969;C781815;C782533;C783799;C784187;scaffold10985;scaffold13159;scaffold15961;scaffold18180;scaffold18181;scaffold23693;scaffold24575;scaffold24576;scaffold24577;scaffold24578;scaffold2504;scaffold2505;scaffold2506;scaffold2508;scaffold25462;scaffold25463;scaffold28760;scaffold29783;scaffold29784;scaffold31194;scaffold34632;scaffold35746…	K00718+K07966+K07968+K03663+K07819+K03877+K03766+K07967+K07971+K00742+K07820+K07632+K00741
Histidine metabolism	58	ko00340	Metabolism	Amino acid metabolism	C507215;C509771;C518191;C538555;C546391;C558421;C625243;C629437;C634057;C652655;C715983;C742621;C752785;C758055;C763123;C773865;C784887;C787175;C787849;C789941;C794915;C794937;C794983;C795387;scaffold11075;scaffold11076;scaffold11077;scaffold14389;scaffold14391;scaffold14759;scaffold19954;scaffold19955;scaffold20404;scaffold21199;scaffold21225;scaffold22035;scaffold22752;scaffold23407;scaffold244…	K11182+K00129+K00128+K01712+K00274+K00599+K01593+K14755+K00149+K13990+K01745+K14085+K01590+K08660
alpha-Linolenic acid metabolism	55	ko00592	Metabolism	Lipid metabolism	C502207;C504705;C519829;C529173;C529743;C577791;C591579;C623887;C634875;C649505;C687367;C714257;C733919;C750123;C761087;C764573;C770259;C773625;C776733;C785883;C786477;C789075;C790007;scaffold10792;scaffold13356;scaffold13495;scaffold15551;scaffold17960;scaffold21963;scaffold21964;scaffold21965;scaffold21966;scaffold22143;scaffold22146;scaffold23139;scaffold26407;scaffold26408;scaffold28621;scaff…	K07513+K01047+K00232+K01046+K10226+K14621+K00249
Proteasome	54	ko03050	Genetic Information Processing	Folding, sorting and degradation	C506209;C509247;C510789;C511493;C516953;C517427;C526417;C533899;C545285;C550809;C551947;C559047;C562177;C576901;C580765;C738835;C758495;C765295;C767831;C769161;C771449;C772037;C773779;C774041;C774441;C775319;C776613;C779089;C779625;C781021;C782785;C782957;C783907;C783921;C785191;C785447;C787425;C787939;C795975;scaffold17229;scaffold17740;scaffold24282;scaffold25516;scaffold2922;scaffold29889;scaf…	K02739+K02732+K03028+K03035+K02727+K03038+K06700+K03063+K02725+K03065+K06697+K11599+K10881+K02735+K02738+K02730+K03031+K02729+K02736+K02728+K02726+K06698+K03030+K03064+K03029+K03037+K03062+K03066+K03033+K03032+K02731+K06699+K02734+K03036+K03039+K02737+K03061
Phenylalanine metabolism	53	ko00360	Metabolism	Amino acid metabolism	C507215;C509771;C576581;C576739;C625243;C627781;C634057;C733697;C742621;C750759;C758055;C777561;C780841;C785483;C787127;C787175;C788987;C794847;C795387;scaffold11389;scaffold14759;scaffold19954;scaffold19955;scaffold20654;scaffold20737;scaffold20738;scaffold21225;scaffold22752;scaffold2370;scaffold24927;scaffold25464;scaffold27872;scaffold27873;scaffold30146;scaffold30276;scaffold30623;scaffold31…	K00276+K00129+K11188+K07253+K01904+K00274+K00628+K00457+K14454+K01426+K00430+K01593+K00500+K00815+K14455+K03334
Biosynthesis of unsaturated fatty acids	53	ko01040	Metabolism	Lipid metabolism	C501757;C502207;C518115;C519471;C519829;C524979;C553813;C591579;C596633;C598831;C623495;C630765;C649261;C672129;C733919;C759093;C761087;C773625;C774317;C777033;C777049;C779521;C784981;C785883;C786477;C793971;scaffold12964;scaffold12965;scaffold13495;scaffold16091;scaffold16092;scaffold16093;scaffold17829;scaffold17965;scaffold20871;scaffold20872;scaffold21963;scaffold21964;scaffold21965;scaffold2…	K00507+K07513+K10203+K07515+K00232+K10226+K10703+K10258+K00044+K07753+K00659+K00249+K01068+K10205
Steroid biosynthesis	53	ko00100	Metabolism	Lipid metabolism	C542523;C559907;C577791;C589155;C600701;C627691;C636571;C644829;C658927;C662107;C664271;C710661;C727807;C734437;C758637;C763185;C764557;C791613;C794023;scaffold12109;scaffold12110;scaffold15433;scaffold15747;scaffold16054;scaffold16762;scaffold18699;scaffold18700;scaffold18701;scaffold18702;scaffold22166;scaffold2227;scaffold2228;scaffold24277;scaffold32160;scaffold33546;scaffold34228;scaffold346…	K07750+K09828+K01052+K12298+K13373+K01824+K00222+K01852+K07436+K07438+K07419+K00227+K00637+K00213+K07748
Glycosylphosphatidylinositol(GPI)-anchor biosynthesis	51	ko00563	Metabolism	Glycan biosynthesis and metabolism	C527717;C560745;C561469;C579871;C617399;C632505;C641335;C654021;C659583;C670265;C694259;C698013;C720807;C731789;C766319;C766501;C769905;C775495;C780947;C794657;scaffold13577;scaffold13638;scaffold15336;scaffold15337;scaffold15338;scaffold18364;scaffold22602;scaffold22603;scaffold23390;scaffold27095;scaffold27425;scaffold28567;scaffold28705;scaffold29249;scaffold32849;scaffold33076;scaffold33082;s…	K03857+K05288+K05287+K08098+K05283+K03434+K05294+K07542+K05285+K05310+K07541+K05293+K03859+K05286+K03860+K05290+K09658+K03858+K05291+K05289+K03861+K05284+K05292+K01127
Mismatch repair	51	ko03430	Genetic Information Processing	Replication and repair	C535123;C543277;C635013;C640775;C645693;C705975;C732549;C746455;C759083;C769249;C770867;C774907;C776783;C782857;C783329;C783407;C785119;C787159;C787707;C791395;C794237;C795207;C796921;scaffold1049;scaffold11968;scaffold12462;scaffold1604;scaffold1605;scaffold1606;scaffold1956;scaffold22500;scaffold23360;scaffold23947;scaffold29466;scaffold31522;scaffold35567;scaffold36194;scaffold36695;scaffold38…	K10747+K08737+K08735+K02327+K10858+K08739+K03505+K10740+K03111+K10756+K04802+K10755+K03504+K02328+K10754+K07466+K08736+K10746+K10739+K08734
Homologous recombination	50	ko03440	Genetic Information Processing	Replication and repair	C507003;C547203;C556955;C626745;C630271;C635013;C668347;C674459;C687601;C693045;C705975;C746455;C753793;C758495;C762087;C769249;C771347;C781933;C783151;C787159;C787707;C790809;C791505;C795207;C795421;scaffold14561;scaffold15027;scaffold19903;scaffold19966;scaffold19968;scaffold19970;scaffold20133;scaffold21043;scaffold22500;scaffold25366;scaffold25416;scaffold30748;scaffold31679;scaffold32206;sca…	K10901+K10865+K04482+K08775+K02327+K08991+K10869+K10870+K03505+K10740+K03165+K10881+K10866+K03111+K10871+K03504+K02328+K07466+K10879+K10875+K10739+K10867
African trypanosomiasis	50	ko05143	Human Diseases	Infectious diseases: Parasitic	C506961;C610115;C723391;C751485;C760545;C770927;C770937;C771247;C780925;C781411;C783651;C788865;C791069;C792827;C793083;C795515;scaffold11549;scaffold11550;scaffold11551;scaffold11696;scaffold14896;scaffold15250;scaffold15409;scaffold15410;scaffold15411;scaffold1620;scaffold1621;scaffold1622;scaffold16424;scaffold17544;scaffold20541;scaffold20995;scaffold24218;scaffold25637;scaffold28343;scaffold…	K13822+K06856+K06527+K05858+K06241+K04729+K14480+K00463+K02677+K04634+K06494+K04390+K01392
Other glycan degradation	50	ko00511	Metabolism	Glycan biosynthesis and metabolism	C523333;C551117;C562363;C615769;C619885;C623567;C664925;C695555;C750793;C765839;C779815;C788309;C788519;C791863;C796295;scaffold11474;scaffold13685;scaffold13686;scaffold13687;scaffold14701;scaffold14702;scaffold15018;scaffold15019;scaffold15097;scaffold15098;scaffold18541;scaffold19276;scaffold22300;scaffold24853;scaffold2718;scaffold28029;scaffold2897;scaffold2898;scaffold31037;scaffold33381;sc…	K01206+K01201+K01192+K12373+K01444+K12311+K01191+K12309+K14459+K01227
Glycosphingolipid biosynthesis - globo series	47	ko00603	Metabolism	Glycan biosynthesis and metabolism	C615769;C627355;C656181;C755905;C761601;C781815;C783799;C785007;scaffold13159;scaffold13685;scaffold13686;scaffold13687;scaffold23693;scaffold2504;scaffold2505;scaffold2506;scaffold2508;scaffold25462;scaffold25463;scaffold2718;scaffold27630;scaffold28029;scaffold28760;scaffold2897;scaffold2898;scaffold29615;scaffold29616;scaffold29783;scaffold29784;scaffold31037;scaffold31194;scaffold32125;scaffo…	K12373+K00718+K03663+K03877+K00719+K01189+K01204
Collecting duct acid secretion	47	ko04966	Organismal Systems	Excretory system	C505879;C507829;C512717;C559879;C561183;C574853;C579277;C582783;C607413;C616025;C650183;C714381;C753681;C754739;C767339;C769851;C774615;C777827;C779569;C782575;C787211;scaffold10751;scaffold10753;scaffold14631;scaffold14632;scaffold16751;scaffold19005;scaffold22651;scaffold24398;scaffold24400;scaffold28009;scaffold29894;scaffold30490;scaffold30491;scaffold32452;scaffold34096;scaffold3701;scaffold…	K02147+K01672+K02155+K02150+K02145+K02146+K02153+K02151+K02149+K02154+K02148+K02152
Mucin type O-Glycan biosynthesis	47	ko00512	Metabolism	Glycan biosynthesis and metabolism	C551957;C711943;C723299;C734599;C749811;C765585;C787945;C788459;C789203;C789463;scaffold1415;scaffold1416;scaffold1417;scaffold1418;scaffold15628;scaffold15629;scaffold15630;scaffold15631;scaffold16271;scaffold16272;scaffold16273;scaffold18948;scaffold18949;scaffold18950;scaffold18951;scaffold20159;scaffold25835;scaffold29539;scaffold29769;scaffold29770;scaffold30559;scaffold32652;scaffold32731;s…	K00710+K00731+K00727+K09905+K09662
Riboflavin metabolism	46	ko00740	Metabolism	Metabolism of cofactors and vitamins	C663571;C695999;C699045;C725683;C739693;C749521;C753851;C753869;C753987;C763827;C778525;C778867;C781315;C781735;C786355;C788279;C788463;scaffold11713;scaffold13701;scaffold17088;scaffold18322;scaffold18771;scaffold18772;scaffold19543;scaffold19842;scaffold20018;scaffold20208;scaffold24102;scaffold25415;scaffold28224;scaffold28225;scaffold28521;scaffold29558;scaffold32175;scaffold36476;scaffold374…	K00505+K14394+K01078+K14410+K14379+K00953+K05901+K14395+K00861
Fatty acid elongation	46	ko00062	Metabolism	Lipid metabolism	C518115;C519471;C523449;C585363;C598831;C630765;C644039;C649261;C684019;C714743;C720001;C755987;C759093;C773789;C774023;C774317;C777033;C777049;C779383;C779703;C793971;scaffold12748;scaffold12964;scaffold12965;scaffold14626;scaffold14804;scaffold17829;scaffold17965;scaffold19589;scaffold19590;scaffold20871;scaffold20872;scaffold22214;scaffold25840;scaffold29664;scaffold31167;scaffold35610;scaffol…	K10248+K10203+K07515+K07509+K10250+K10249+K10703+K07511+K00022+K10258+K00044+K07508+K01068+K10205+K07512+K01074
Fatty acid biosynthesis	45	ko00061	Metabolism	Lipid metabolism	C514635;C530155;C530343;C531927;C663079;C689401;C693713;C757649;C764779;C771745;C775183;C779039;C781707;C787641;C796507;scaffold10605;scaffold13013;scaffold13014;scaffold13015;scaffold13946;scaffold21577;scaffold22947;scaffold23067;scaffold23068;scaffold23507;scaffold23870;scaffold27376;scaffold28804;scaffold28805;scaffold28807;scaffold3160;scaffold3162;scaffold3164;scaffold32071;scaffold34215;sc…	K00665+K11262+K09458+K00645+K01071
Glycosaminoglycan biosynthesis - chondroitin sulfate	45	ko00532	Metabolism	Glycan biosynthesis and metabolism	C502129;C637441;C671309;C679397;C686719;C690505;C692065;C741657;C747569;C760985;C770989;C772625;C780671;C780929;C781559;C781903;C784609;C789337;scaffold13214;scaffold18936;scaffold20577;scaffold20578;scaffold20579;scaffold20580;scaffold20581;scaffold33246;scaffold34317;scaffold35053;scaffold35070;scaffold35260;scaffold35269;scaffold38791;scaffold39589;scaffold40435;scaffold41036;scaffold41042;sca…	K01017+K07779+K04742+K00771+K08106+K00747+K08105+K04743+K00734+K10158+K01020+K00733+K00746+K13499+K03419
Non-homologous end-joining	45	ko03450	Genetic Information Processing	Replication and repair	C525883;C527773;C538333;C547203;C574413;C590907;C611135;C667099;C713317;C739909;C755315;C762087;C771347;C782929;C783151;C790809;C791505;scaffold12842;scaffold18361;scaffold18362;scaffold18623;scaffold18910;scaffold19903;scaffold19966;scaffold19968;scaffold19970;scaffold21602;scaffold21603;scaffold22008;scaffold23382;scaffold24139;scaffold24140;scaffold25416;scaffold27822;scaffold30907;scaffold318…	K10885+K10886+K06642+K10865+K03512+K10866+K04799+K10887+K10884+K10980+K10777+K03513+K00977
Primary bile acid biosynthesis	43	ko00120	Metabolism	Lipid metabolism	C571883;C627773;C670509;C693967;C702895;C720581;C745275;C751147;C761087;C783275;C784981;C787439;C788743;C791613;C793793;scaffold11343;scaffold11664;scaffold15022;scaffold15747;scaffold17829;scaffold22166;scaffold26033;scaffold26034;scaffold29907;scaffold3032;scaffold3033;scaffold3034;scaffold3035;scaffold33614;scaffold34390;scaffold34666;scaffold35610;scaffold36063;scaffold36790;scaffold36902;sca…	K12405+K08764+K00251+K12408+K00488+K08748+K10214+K00659+K07430+K00489+K07431+K11992+K07440+K01796+K07439+K10223
SNARE interactions in vesicular transport	43	ko04130	Genetic Information Processing	Folding, sorting and degradation	C666189;C697421;C717827;C749283;C752531;C762637;C763829;C765645;C775879;C778131;C782599;C784203;C785465;scaffold11214;scaffold13296;scaffold13952;scaffold13953;scaffold16536;scaffold17624;scaffold18490;scaffold20753;scaffold20754;scaffold20755;scaffold22441;scaffold22442;scaffold22443;scaffold22445;scaffold22741;scaffold22742;scaffold24905;scaffold2549;scaffold26518;scaffold30970;scaffold31361;sc…	K08495+K08489+K08504+K08486+K04560+K08516+K08515+K08497+K08492+K08493+K08507+K13505+K08491+K08514+K08512+K08498+K08508+K13504+K08510+K08488+K08496+K08517+K08490+K08509+K08513+K08501
Terpenoid backbone biosynthesis	42	ko00900	Metabolism	Metabolism of terpenoids and polyketides	C547277;C594065;C626755;C655213;C691363;C735841;C756023;C765723;C777659;C777793;C781663;C784769;C787485;C787935;C788143;C788225;C788231;scaffold11856;scaffold12679;scaffold18146;scaffold18149;scaffold19626;scaffold21967;scaffold2201;scaffold22630;scaffold22631;scaffold23591;scaffold28461;scaffold28462;scaffold30734;scaffold31363;scaffold32913;scaffold33667;scaffold35102;scaffold36823;scaffold3849…	K01597+K01823+K12504+K00787+K00626+K13273+K00804+K12505+K06013+K05906+K00869+K01641+K05955+K00021+K00587+K11778+K05954+K08658
MAPK signaling pathway - fly	42	ko04013	Environmental Information Processing	Signal transduction	C570681;C571381;C659349;C689253;C712791;C715733;C759629;C769271;C770393;C783603;C795531;C796043;scaffold10525;scaffold13423;scaffold13424;scaffold14473;scaffold14474;scaffold18367;scaffold21633;scaffold22816;scaffold23003;scaffold23004;scaffold25394;scaffold25395;scaffold29329;scaffold30227;scaffold32240;scaffold36787;scaffold38451;scaffold38918;scaffold39105;scaffold39462;scaffold39870;scaffold4…	K07293+K12379+K04364+K05088+K08545+K04361+K12378+K12380+K02644+K07827+K03099+K02678+K04371+K03211+K04368
Porphyrin and chlorophyll metabolism	42	ko00860	Metabolism	Metabolism of cofactors and vitamins	C523257;C536339;C555565;C565147;C568389;C599321;C623807;C633715;C660463;C660641;C668033;C715435;C717379;C747737;C773169;C781409;C781837;C786761;C789069;C790861;scaffold11899;scaffold16738;scaffold18082;scaffold19554;scaffold19684;scaffold20011;scaffold20018;scaffold20452;scaffold20457;scaffold20458;scaffold21566;scaffold23167;scaffold24115;scaffold24642;scaffold27179;scaffold30375;scaffold30599;s…	K00699+K02257+K13625+K14163+K13624+K00522+K00231+K01195+K01719+K01698+K01772+K02259+K00798+K01764+K05901+K00228+K01749+K01885+K01599+K00643
Nicotinate and nicotinamide metabolism	40	ko00760	Metabolism	Metabolism of cofactors and vitamins	C529983;C564101;C630709;C651969;C719491;C752827;C754953;C767621;C768927;C773737;C779001;C780601;C795343;C796681;scaffold13991;scaffold13992;scaffold16264;scaffold1850;scaffold19820;scaffold20886;scaffold21358;scaffold2145;scaffold28306;scaffold32136;scaffold33165;scaffold33496;scaffold34620;scaffold3476;scaffold35665;scaffold35802;scaffold35803;scaffold38144;scaffold38426;scaffold3933;scaffold393…	K03783+K01081+K01239+K01242+K00763+K06210+K00541+K01950+K10524+K03462+K03426+K00323+K00767+K00858
Sulfur metabolism	36	ko00920	Metabolism	Energy metabolism	C502129;C639811;C645295;C671309;C692065;C703341;C728793;C733287;C739343;C747569;C748249;C758831;C767029;C775779;C779909;C781903;C784075;scaffold11924;scaffold15287;scaffold23299;scaffold32102;scaffold32170;scaffold32171;scaffold32172;scaffold33246;scaffold38790;scaffold39184;scaffold3940;scaffold4570;scaffold4572;scaffold4573;scaffold5824;scaffold633;scaffold7119;scaffold826;scaffold9185	K01017+K07779+K04742+K01738+K13811+K01016+K01015+K00380+K01014+K15759+K01082+K00387+K00641
Autoimmune thyroid disease	36	ko05320	Human Diseases	Immune diseases	C521443;C537173;C610115;C626129;C627845;C693641;C714777;C721533;C739061;C744615;C745431;C750433;C756805;C765375;C794847;C796797;scaffold11348;scaffold14065;scaffold15250;scaffold17544;scaffold22880;scaffold2356;scaffold2357;scaffold2358;scaffold2360;scaffold27066;scaffold32901;scaffold33150;scaffold33251;scaffold35466;scaffold40011;scaffold40876;scaffold53;scaffold5452;scaffold6016;scaffold7280	K06751+K06856+K10809+K01353+K06752+K00431+K03160+K04390
Circadian rhythm - mammal	34	ko04710	Organismal Systems	Environmental adaptation	C514835;C524545;C567537;C596857;C674601;C715341;C725829;C741149;C781057;C789171;C793577;C795539;scaffold11927;scaffold14850;scaffold19225;scaffold21070;scaffold246;scaffold27345;scaffold30089;scaffold30700;scaffold33140;scaffold34566;scaffold36523;scaffold38378;scaffold38475;scaffold39800;scaffold39909;scaffold40190;scaffold40241;scaffold40675;scaffold41119;scaffold4177;scaffold502;scaffold6062	K03094+K02296+K02223+K03868+K08533+K08532+K08959+K08960+K03347+K03362+K09026+K02295+K02633+K10269
Folate biosynthesis	32	ko00790	Metabolism	Metabolism of cofactors and vitamins	C502743;C579033;C589453;C599759;C604139;C686061;C719943;C728011;C753901;C765379;C768879;C775701;C776019;C780593;scaffold15092;scaffold17680;scaffold19678;scaffold19679;scaffold2473;scaffold2474;scaffold25083;scaffold26058;scaffold26355;scaffold26356;scaffold26357;scaffold37295;scaffold37497;scaffold37928;scaffold38353;scaffold39825;scaffold5697;scaffold9654	K01077+K00287+K01113+K01737+K03635+K01495+K01307+K00072+K00357+K01930+K03639
One carbon pool by folate	30	ko00670	Metabolism	Metabolism of cofactors and vitamins	C538685;C544007;C576145;C589453;C604139;C605659;C608345;C622199;C643893;C664891;C689023;C752177;C771923;C796157;scaffold13649;scaffold17558;scaffold18058;scaffold19678;scaffold19679;scaffold27126;scaffold35429;scaffold35602;scaffold37854;scaffold39074;scaffold40071;scaffold40376;scaffold41081;scaffold5665;scaffold9396;scaffold9398	K13403+K00600+K00287+K00288+K13402+K00602+K11787+K00560+K01934+K00604+K00297+K13990+K00548+K00289+K00605
Selenocompound metabolism	28	ko00450	Metabolism	Metabolism of other amino acids	C622507;C645295;C698661;C737747;C768927;C773737;C777043;C780301;C784299;C787379;C787803;C795717;C795721;scaffold10788;scaffold11441;scaffold12250;scaffold14070;scaffold14252;scaffold18171;scaffold18172;scaffold23404;scaffold29479;scaffold31670;scaffold32170;scaffold32171;scaffold32172;scaffold35429;scaffold9455	K01874+K13811+K00816+K00562+K10837+K01758+K03341+K01008+K00384+K00549+K01763+K00548
Renin-angiotensin system	28	ko04614	Organismal Systems	Endocrine system	C579645;C597097;C629939;C640461;C652683;C694197;C711567;C728655;C735167;C789873;scaffold11100;scaffold13362;scaffold17047;scaffold19744;scaffold23895;scaffold24802;scaffold26252;scaffold32093;scaffold33263;scaffold33264;scaffold34121;scaffold34161;scaffold38186;scaffold38649;scaffold39817;scaffold40126;scaffold7400;scaffold8594	K01283+K09708+K11141+K11140+K13289+K01389+K01392+K04166
Ascorbate and aldarate metabolism	28	ko00053	Metabolism	Carbohydrate metabolism	C518191;C523257;C551883;C572977;C625243;C629437;C634949;C671627;C787849;C789941;C794983;scaffold1944;scaffold19628;scaffold20934;scaffold21199;scaffold22035;scaffold23407;scaffold24274;scaffold24927;scaffold30276;scaffold33141;scaffold34145;scaffold35955;scaffold39153;scaffold40898;scaffold40935;scaffold7296;scaffold7297	K00128+K00699+K00469+K00012+K00103+K01053+K00149+K14085
Glycosphingolipid biosynthesis - ganglio series	27	ko00604	Metabolism	Glycan biosynthesis and metabolism	C615769;scaffold13685;scaffold13686;scaffold13687;scaffold14059;scaffold14060;scaffold14061;scaffold14062;scaffold14063;scaffold15018;scaffold15019;scaffold22300;scaffold25621;scaffold25622;scaffold2718;scaffold28029;scaffold2897;scaffold2898;scaffold31037;scaffold33381;scaffold33746;scaffold36810;scaffold37713;scaffold37714;scaffold39408;scaffold6926;scaffold8033	K12373+K00725+K12309+K03372
Circadian rhythm - fly	27	ko04711	Organismal Systems	Environmental adaptation	C567537;C596857;C646601;C674601;C715341;C725829;C789171;C789305;C795539;C796645;scaffold11927;scaffold12487;scaffold20814;scaffold20815;scaffold21070;scaffold29680;scaffold33140;scaffold34398;scaffold34566;scaffold38475;scaffold40241;scaffold40674;scaffold4240;scaffold502;scaffold5726;scaffold6062;scaffold9536	K02296+K02223+K12074+K09057+K08960+K03083+K12114+K02633
Regulation of autophagy	26	ko04140	Cellular Processes	Transport and catabolism	C502501;C785763;C790839;C793427;C795585;C796541;scaffold10422;scaffold10423;scaffold10532;scaffold10533;scaffold10534;scaffold10535;scaffold10536;scaffold15459;scaffold16831;scaffold22784;scaffold26191;scaffold26192;scaffold30379;scaffold34091;scaffold37610;scaffold38560;scaffold38765;scaffold39769;scaffold40110;scaffold40220	K08333+K08269+K08337+K00914+K08342+K07198+K08339+K08343+K08341+K08336+K08334+K08332
Pantothenate and CoA biosynthesis	25	ko00770	Metabolism	Metabolism of cofactors and vitamins	C587481;C657217;C686907;C718425;C718709;C769971;C781109;C781195;C783097;C788425;C789829;C796147;scaffold11909;scaffold13618;scaffold19159;scaffold27492;scaffold27493;scaffold27494;scaffold27495;scaffold27496;scaffold31629;scaffold32210;scaffold33888;scaffold38484;scaffold7258	K01652+K00859+K02318+K09680+K00207+K01598+K01922+K06133+K08069+K00826+K01464+K01431
Ubiquinone and other terpenoid-quinone biosynthesis	24	ko00130	Metabolism	Metabolism of cofactors and vitamins	C511413;C541197;C547967;C627781;C720385;C750759;C764817;C785483;scaffold10827;scaffold20737;scaffold20738;scaffold23297;scaffold27642;scaffold27643;scaffold29988;scaffold30659;scaffold31808;scaffold32453;scaffold37128;scaffold38141;scaffold38269;scaffold39421;scaffold40067;scaffold5070	K00591+K06126+K01904+K06127+K10106+K00457+K00568+K06125+K05357+K00815+K00355+K06134
Glycosaminoglycan biosynthesis - keratan sulfate	22	ko00533	Metabolism	Glycan biosynthesis and metabolism	C639717;C665493;C741099;C741657;C789337;scaffold15206;scaffold18180;scaffold18181;scaffold18936;scaffold23018;scaffold24575;scaffold24576;scaffold24577;scaffold24578;scaffold34632;scaffold35070;scaffold36233;scaffold38957;scaffold8055;scaffold8056;scaffold9220;scaffold9221	K07966+K07968+K01022+K04746+K09664+K04745+K09671+K07967+K00717+K00741
D-Arginine and D-ornithine metabolism	21	ko00472	Metabolism	Metabolism of other amino acids	C634285;C690077;C727671;C741015;C750657;C755559;C765953;C768527;C770285;C779597;C781345;scaffold16409;scaffold29079;scaffold29541;scaffold30116;scaffold32435;scaffold36471;scaffold37480;scaffold39193;scaffold6523;scaffold6524	K00273
Intestinal immune network for IgA production	21	ko04672	Organismal Systems	Immune system	C610115;C660595;C714777;scaffold11348;scaffold13719;scaffold15503;scaffold17544;scaffold2356;scaffold2357;scaffold2358;scaffold2360;scaffold24283;scaffold27066;scaffold37965;scaffold38235;scaffold38515;scaffold38516;scaffold39278;scaffold40011;scaffold4686;scaffold4687	K06856+K06590+K06752+K03160+K06483+K04466
Taurine and hypotaurine metabolism	20	ko00430	Metabolism	Metabolism of other amino acids	C568141;C776755;C777375;C784981;C787795;scaffold17829;scaffold2158;scaffold23482;scaffold23483;scaffold26024;scaffold28361;scaffold29554;scaffold31847;scaffold35079;scaffold35610;scaffold35742;scaffold35998;scaffold39203;scaffold39494;scaffold40936	K00681+K00456+K03119+K00659+K01594+K01580+K10712
Type I diabetes mellitus	19	ko04940	Human Diseases	Endocrine and metabolic diseases	C503483;C521443;C523721;C534569;C537173;C541107;C627845;C657997;C693641;C714777;C787795;C789129;scaffold15250;scaffold2158;scaffold27066;scaffold37792;scaffold37793;scaffold39494;scaffold40937	K04077+K06751+K07817+K01353+K06752+K01580+K01294+K04390
Asthma	19	ko05310	Human Diseases	Immune diseases	C610115;C714777;C784727;scaffold11348;scaffold13121;scaffold13123;scaffold15305;scaffold17544;scaffold2356;scaffold2357;scaffold2358;scaffold2360;scaffold27066;scaffold35466;scaffold40011;scaffold5450;scaffold5451;scaffold5453;scaffold6010	K06856+K06752+K10788+K03160
Sulfur relay system	18	ko04122	Genetic Information Processing	Folding, sorting and degradation	C706185;C738109;C742527;C747717;C765379;C780763;C782829;C784915;C787527;C788295;scaffold14150;scaffold17290;scaffold23218;scaffold26058;scaffold26259;scaffold26260;scaffold39053;scaffold39825	K00566+K12161+K01011+K03635+K04487+K11996+K14169+K14168+K03639
Synthesis and degradation of ketone bodies	18	ko00072	Metabolism	Lipid metabolism	C565065;C756023;C773953;C782859;C785261;C788143;C788231;scaffold13050;scaffold17031;scaffold18146;scaffold18149;scaffold22205;scaffold28778;scaffold31133;scaffold32627;scaffold33642;scaffold35291;scaffold38654	K00019+K00626+K01641+K01640+K01027
Cyanoamino acid metabolism	17	ko00460	Metabolism	Metabolism of other amino acids	C544007;C568141;C576145;C622199;C788987;scaffold26024;scaffold28361;scaffold29554;scaffold31621;scaffold31622;scaffold31623;scaffold31847;scaffold34818;scaffold35602;scaffold39203;scaffold40376;scaffold40936	K00600+K00681+K01426
Insect hormone biosynthesis	15	ko00981	Metabolism	Metabolism of terpenoids and polyketides	C539051;C564959;C589155;C664271;C758743;scaffold15433;scaffold23760;scaffold29592;scaffold32160;scaffold34390;scaffold35673;scaffold38241;scaffold38647;scaffold40881;scaffold6827	K01063+K10724+K10721+K14938+K14985+K10723+K10718
Allograft rejection	15	ko05330	Human Diseases	Immune diseases	C521443;C537173;C610115;C627845;C693641;C714777;scaffold11348;scaffold15250;scaffold17544;scaffold2356;scaffold2357;scaffold2358;scaffold2360;scaffold27066;scaffold40011	K06751+K06856+K01353+K06752+K03160+K04390
Valine, leucine and isoleucine biosynthesis	15	ko00290	Metabolism	Amino acid metabolism	C521245;C587481;C633373;C777979;C795847;scaffold11342;scaffold12786;scaffold13042;scaffold13043;scaffold16969;scaffold16971;scaffold19159;scaffold38817;scaffold39807;scaffold39808	K01702+K01652+K01754+K00162+K00161+K00826
Maturity onset diabetes of the young	15	ko04950	Human Diseases	Endocrine and metabolic diseases	C746773;C774413;C779819;C785459;C786665;C788009;C788069;C795839;scaffold24332;scaffold25612;scaffold26097;scaffold32318;scaffold38508;scaffold5039;scaffold7101	K08031+K08024+K06054+K08029+K08040+K08035+K08030+K08027+K08026+K07593+K07292
D-Glutamine and D-glutamate metabolism	12	ko00471	Metabolism	Metabolism of other amino acids	C650439;C657329;C664117;C725393;scaffold16139;scaffold16140;scaffold1943;scaffold25459;scaffold27065;scaffold29286;scaffold29457;scaffold34679	K01425+K00261
Butirosin and neomycin biosynthesis	11	ko00524	Metabolism	Biosynthesis of other secondary metabolites	C523989;C610799;C624115;C746695;C756789;scaffold12483;scaffold12484;scaffold12485;scaffold25788;scaffold32996;scaffold40638	K00844
Caffeine metabolism	10	ko00232	Metabolism	Biosynthesis of other secondary metabolites	C752925;C754953;C779001;C788543;C792467;C794635;scaffold11782;scaffold20237;scaffold31702;scaffold35745	K07411+K00106+K07409+K00365
Vitamin B6 metabolism	10	ko00750	Metabolism	Metabolism of cofactors and vitamins	C516457;C689407;scaffold11516;scaffold21806;scaffold21807;scaffold32461;scaffold34910;scaffold35973;scaffold37763;scaffold39786	K06215+K13248+K00831+K08681+K00868+K00275
Lipoic acid metabolism	9	ko00785	Metabolism	Metabolism of cofactors and vitamins	C538249;C715815;C750759;C753705;C786783;C789175;scaffold13442;scaffold38436;scaffold6423	K10105+K01896+K03644+K03801
Phenylalanine, tyrosine and tryptophan biosynthesis	8	ko00400	Metabolism	Amino acid metabolism	C787127;scaffold20654;scaffold30146;scaffold30623;scaffold38141;scaffold39829;scaffold40157;scaffold40379	K14454+K00500+K00815+K14455+K03334
Graft-versus-host disease	7	ko05332	Human Diseases	Immune diseases	C521443;C537173;C627845;C693641;C714777;scaffold15250;scaffold27066	K06751+K01353+K06752+K04390
Lysine biosynthesis	7	ko00300	Metabolism	Amino acid metabolism	C764359;C768091;C780209;C794397;scaffold19642;scaffold33141;scaffold38094	K00825+K01586+K14085
Thiamine metabolism	7	ko00730	Metabolism	Metabolism of cofactors and vitamins	C769507;C784915;scaffold17290;scaffold24830;scaffold26629;scaffold36357;scaffold39053	K06928+K04487+K05307+K00949
Biotin metabolism	1	ko00780	Metabolism	Metabolism of cofactors and vitamins	scaffold16635	K01942
Polyketide sugar unit biosynthesis	1	ko00523	Metabolism	Metabolism of terpenoids and polyketides	C778401	K01710
