# Supplementary material for: De novo assembly and comparative transcriptome analysis of the foot from Chinese green mussel (Perna viridis) in response to cadmium stimulation
Source: PLoS One. 2017 May 17;12(5):e0176677. doi: 10.1371/journal.pone.0176677 (PMC5435178; doi:10.1371/journal.pone.0176677)
Supplement: S3 Table — (XLSX) [file pone.0176677.s005.xlsx]

## Sheet: Sheet1
geneID	geneLength	Control_24 Coverage	Control_24 FPKM	Cd_50_24 Coverage	Cd_50_24 FPKM	Cd_100_24 Coverage	Cd_100_24 FPKM	Control_48 Coverage	Control_48 FPKM	Cd_50_48 Coverage	Cd_50_48 FPKM	Cd_100_48 Coverage	Cd_100_48 FPKM	Control_72 Coverage	Control_72 FPKM	Cd_50_72 Coverage	Cd_50_72 FPKM	Cd_100_72 Coverage	Cd_100_72 FPKM
C501293	150	0	0	0	0	1	0.4379	0	0	1	0.4331	0	0	0	0	0	0	0	0
C501297	150	0	0	0	0	0	0	0	0	0	0	0	0	0	0	0	0	0	0
C501299	150	2	0.9504	2	0.9713	1	0.4379	3	1.2082	1	0.4331	0	0	0	0	2	0.9592	1	0.4907
C501301	150	0	0	0	0	0	0	0	0	1	0.4331	1	0.5051	0	0	0	0	3	1.4721
C501305	150	2	0.9504	2	0.9713	0	0	0	0	0	0	4	2.0205	0	0	0	0	0	0
C501315	150	0	0	2	0.9713	0	0	1	0.4027	3	1.2992	4	2.0205	0	0	5	2.3981	3	1.4721
C501317	150	0	0	0	0	0	0	0	0	1	0.4331	0	0	1	0.4772	2	0.9592	2	0.9814
C501319	150	0	0	0	0	0	0	0	0	0	0	0	0	0	0	0	0	0	0
C501323	150	0	0	1	0.4856	0	0	0	0	0	0	1	0.5051	1	0.4772	0	0	0	0
C501325	150	0	0	4	1.9425	1	0.4379	0	0	1	0.4331	0	0	0	0	0	0	1	0.4907
C501331	150	0	0	0	0	0	0	0	0	0	0	0	0	0	0	0	0	0	0
C501335	150	0	0	0	0	0	0	1	0.4027	1	0.4331	0	0	1	0.4772	2	0.9592	0	0
C501337	150	0	0	0	0	0	0	1	0.4027	0	0	3	1.5154	1	0.4772	1	0.4796	1	0.4907
C501343	150	0	0	2	0.9713	1	0.4379	2	0.8055	4	1.7323	1	0.5051	2	0.9544	0	0	0	0
C501351	150	0	0	0	0	0	0	0	0	0	0	0	0	0	0	0	0	0	0
C501353	150	0	0	0	0	0	0	3	1.2082	1	0.4331	1	0.5051	1	0.4772	0	0	0	0
C501355	150	0	0	0	0	0	0	0	0	0	0	0	0	3	1.4316	0	0	0	0
C501363	150	0	0	0	0	0	0	0	0	1	0.4331	1	0.5051	0	0	0	0	1	0.4907
C501371	150	0	0	0	0	0	0	0	0	0	0	0	0	0	0	0	0	0	0
C501375	150	0	0	0	0	0	0	2	0.8055	0	0	0	0	2	0.9544	0	0	1	0.4907
C501381	150	0	0	0	0	0	0	0	0	0	0	0	0	0	0	0	0	2	0.9814
C501387	150	0	0	0	0	2	0.8759	0	0	0	0	2	1.0102	0	0	0	0	0	0
C501391	150	0	0	0	0	0	0	0	0	0	0	0	0	0	0	1	0.4796	0	0
C501395	150	2	0.9504	0	0	1	0.4379	1	0.4027	1	0.4331	3	1.5154	4	1.9088	6	2.8777	4	1.9628
C501397	150	0	0	0	0	0	0	0	0	0	0	0	0	1	0.4772	0	0	0	0
C501409	150	0	0	0	0	0	0	0	0	1	0.4331	1	0.5051	4	1.9088	3	1.4388	2	0.9814
C501413	150	1	0.4752	2	0.9713	2	0.8759	3	1.2082	1	0.4331	0	0	1	0.4772	5	2.3981	2	0.9814
C501421	150	0	0	0	0	0	0	0	0	0	0	0	0	0	0	0	0	0	0
C501425	150	0	0	0	0	1	0.4379	0	0	1	0.4331	0	0	0	0	0	0	3	1.4721
C501427	150	0	0	0	0	0	0	0	0	0	0	1	0.5051	1	0.4772	0	0	1	0.4907
C501429	150	0	0	0	0	0	0	0	0	1	0.4331	0	0	3	1.4316	4	1.9185	0	0
C501433	150	0	0	0	0	1	0.4379	1	0.4027	1	0.4331	0	0	0	0	0	0	0	0
C501439	150	0	0	0	0	0	0	2	0.8055	0	0	0	0	0	0	0	0	0	0
C501445	150	0	0	0	0	0	0	0	0	0	0	1	0.5051	1	0.4772	0	0	2	0.9814
C501447	150	0	0	2	0.9713	2	0.8759	7	2.8192	3	1.2992	2	1.0102	5	2.386	2	0.9592	3	1.4721
C501457	150	0	0	0	0	0	0	0	0	0	0	0	0	0	0	0	0	0	0
C501459	150	0	0	0	0	0	0	0	0	3	1.2992	0	0	3	1.4316	1	0.4796	0	0
C501471	150	0	0	0	0	0	0	0	0	0	0	0	0	0	0	0	0	0	0
C501475	150	0	0	0	0	0	0	0	0	0	0	0	0	0	0	0	0	0	0
C501477	150	0	0	0	0	0	0	0	0	0	0	0	0	0	0	0	0	0	0
C501487	150	0	0	0	0	1	0.4379	0	0	0	0	1	0.5051	0	0	0	0	1	0.4907
C501495	150	0	0	0	0	0	0	0	0	5	2.1653	1	0.5051	3	1.4316	1	0.4796	4	1.9628
C501497	150	0	0	1	0.4856	0	0	1	0.4027	1	0.4331	1	0.5051	4	1.9088	7	3.3573	4	1.9628
C501507	150	0	0	0	0	0	0	0	0	0	0	1	0.5051	0	0	0	0	2	0.9814
C501511	150	0	0	1	0.4856	0	0	0	0	0	0	0	0	0	0	1	0.4796	0	0
C501513	150	1	0.4752	0	0	1	0.4379	1	0.4027	2	0.8661	0	0	0	0	0	0	1	0.4907
C501515	150	0	0	0	0	0	0	0	0	0	0	0	0	0	0	0	0	0	0
C501523	150	7	3.3265	7	3.3995	9	3.9414	6	2.4164	12	5.1968	5	2.5256	4	1.9088	4	1.9185	13	6.3791
C501535	150	0	0	0	0	0	0	0	0	0	0	0	0	0	0	0	0	0	0
C501537	150	0	0	0	0	0	0	0	0	0	0	0	0	0	0	0	0	0	0
C501547	150	0	0	0	0	0	0	0	0	0	0	1	0.5051	1	0.4772	1	0.4796	2	0.9814
C501561	150	2	0.9504	1	0.4856	4	1.7517	7	2.8192	1	0.4331	3	1.5154	0	0	3	1.4388	2	0.9814
C501565	150	0	0	1	0.4856	0	0	0	0	2	0.8661	1	0.5051	2	0.9544	4	1.9185	2	0.9814
C501573	150	0	0	0	0	0	0	0	0	0	0	0	0	1	0.4772	0	0	0	0
C501579	150	0	0	0	0	0	0	0	0	0	0	1	0.5051	1	0.4772	0	0	0	0
C501581	150	2	0.9504	0	0	1	0.4379	0	0	4	1.7323	2	1.0102	3	1.4316	1	0.4796	0	0
C501585	150	2	0.9504	4	1.9425	0	0	1	0.4027	1	0.4331	0	0	0	0	4	1.9185	1	0.4907
C501593	150	2	0.9504	1	0.4856	0	0	3	1.2082	1	0.4331	3	1.5154	2	0.9544	3	1.4388	4	1.9628
C501595	150	0	0	0	0	0	0	0	0	6	2.5984	5	2.5256	2	0.9544	2	0.9592	3	1.4721
C501597	150	0	0	0	0	4	1.7517	0	0	3	1.2992	1	0.5051	1	0.4772	5	2.3981	3	1.4721
C501599	150	1	0.4752	1	0.4856	2	0.8759	1	0.4027	0	0	1	0.5051	1	0.4772	2	0.9592	0	0
C501601	150	2	0.9504	1	0.4856	1	0.4379	0	0	3	1.2992	0	0	1	0.4772	0	0	0	0
C501603	150	7	3.3265	5	2.4282	8	3.5035	4	1.611	6	2.5984	1	0.5051	1	0.4772	3	1.4388	4	1.9628
C501607	150	1	0.4752	0	0	2	0.8759	1	0.4027	0	0	0	0	3	1.4316	2	0.9592	3	1.4721
C501611	150	0	0	0	0	0	0	0	0	0	0	0	0	0	0	0	0	0	0
C501617	150	0	0	0	0	0	0	0	0	0	0	0	0	1	0.4772	0	0	0	0
C501629	150	1	0.4752	0	0	1	0.4379	2	0.8055	1	0.4331	0	0	2	0.9544	3	1.4388	4	1.9628
C501631	150	0	0	0	0	0	0	2	0.8055	0	0	1	0.5051	2	0.9544	1	0.4796	1	0.4907
C501633	150	0	0	0	0	0	0	0	0	0	0	0	0	0	0	0	0	0	0
C501637	150	0	0	0	0	0	0	0	0	0	0	0	0	0	0	0	0	0	0
C501641	150	0	0	0	0	0	0	1	0.4027	0	0	0	0	0	0	0	0	2	0.9814
C501645	150	0	0	0	0	0	0	0	0	0	0	0	0	0	0	0	0	0	0
C501649	150	0	0	1	0.4856	1	0.4379	0	0	0	0	2	1.0102	0	0	0	0	0	0
C501651	150	0	0	1	0.4856	0	0	0	0	0	0	0	0	0	0	0	0	2	0.9814
C501667	150	0	0	0	0	0	0	0	0	0	0	0	0	0	0	0	0	0	0
C501669	150	0	0	0	0	0	0	3	1.2082	1	0.4331	0	0	0	0	1	0.4796	0	0
C501671	150	0	0	0	0	0	0	0	0	0	0	0	0	0	0	0	0	0	0
C501677	150	0	0	0	0	1	0.4379	0	0	0	0	0	0	0	0	1	0.4796	0	0
C501681	150	0	0	0	0	0	0	0	0	0	0	1	0.5051	1	0.4772	2	0.9592	0	0
C501685	150	0	0	0	0	2	0.8759	3	1.2082	0	0	0	0	1	0.4772	0	0	1	0.4907
C501689	150	2	0.9504	3	1.4569	2	0.8759	2	0.8055	0	0	0	0	0	0	0	0	0	0
C501695	150	0	0	0	0	0	0	0	0	2	0.8661	0	0	0	0	0	0	0	0
C501701	150	5	2.376	7	3.3995	1	0.4379	1	0.4027	3	1.2992	1	0.5051	0	0	1	0.4796	2	0.9814
C501703	150	1	0.4752	1	0.4856	1	0.4379	2	0.8055	0	0	0	0	1	0.4772	0	0	1	0.4907
C501709	150	0	0	0	0	0	0	0	0	0	0	0	0	0	0	0	0	0	0
C501711	150	0	0	0	0	0	0	1	0.4027	0	0	0	0	0	0	0	0	1	0.4907
C501713	150	6	2.8513	3	1.4569	2	0.8759	5	2.0137	8	3.4645	3	1.5154	8	3.8176	4	1.9185	5	2.4535
C501715	150	0	0	0	0	0	0	0	0	1	0.4331	0	0	0	0	0	0	0	0
C501717	150	0	0	2	0.9713	0	0	3	1.2082	0	0	3	1.5154	4	1.9088	0	0	2	0.9814
C501719	150	0	0	1	0.4856	0	0	0	0	0	0	3	1.5154	0	0	0	0	1	0.4907
C501723	150	0	0	0	0	0	0	0	0	1	0.4331	0	0	1	0.4772	0	0	1	0.4907
C501729	150	0	0	0	0	0	0	0	0	0	0	0	0	1	0.4772	0	0	0	0
C501731	150	0	0	2	0.9713	3	1.3138	2	0.8055	1	0.4331	3	1.5154	2	0.9544	1	0.4796	2	0.9814
C501735	150	0	0	0	0	0	0	0	0	0	0	1	0.5051	0	0	0	0	0	0
C501737	150	0	0	0	0	0	0	0	0	0	0	0	0	0	0	0	0	0	0
C501739	150	0	0	0	0	0	0	0	0	1	0.4331	3	1.5154	0	0	1	0.4796	1	0.4907
C501743	150	0	0	0	0	0	0	0	0	1	0.4331	0	0	0	0	0	0	0	0
C501753	150	0	0	0	0	0	0	0	0	0	0	0	0	0	0	1	0.4796	1	0.4907
C501755	150	0	0	0	0	0	0	0	0	0	0	0	0	2	0.9544	1	0.4796	0	0
C501757	150	0	0	0	0	0	0	0	0	0	0	0	0	0	0	0	0	0	0
C501759	150	0	0	0	0	0	0	0	0	0	0	1	0.5051	0	0	1	0.4796	0	0
C501765	150	2	0.9504	1	0.4856	1	0.4379	2	0.8055	2	0.8661	2	1.0102	5	2.386	1	0.4796	6	2.9442
C501769	150	4	1.9008	3	1.4569	4	1.7517	4	1.611	0	0	0	0	1	0.4772	1	0.4796	2	0.9814
C501773	150	0	0	0	0	0	0	0	0	1	0.4331	2	1.0102	1	0.4772	1	0.4796	3	1.4721
C501775	150	0	0	0	0	1	0.4379	1	0.4027	0	0	6	3.0307	1	0.4772	0	0	2	0.9814
C501781	150	2	0.9504	0	0	0	0	0	0	2	0.8661	1	0.5051	0	0	0	0	1	0.4907
C501783	150	1	0.4752	0	0	0	0	0	0	0	0	1	0.5051	0	0	0	0	0	0
C501791	150	0	0	0	0	0	0	0	0	1	0.4331	0	0	1	0.4772	1	0.4796	0	0
C501801	150	0	0	3	1.4569	1	0.4379	6	2.4164	5	2.1653	3	1.5154	1	0.4772	4	1.9185	0	0
C501805	150	0	0	0	0	0	0	0	0	1	0.4331	0	0	0	0	0	0	0	0
C501809	150	2	0.9504	2	0.9713	2	0.8759	3	1.2082	0	0	0	0	1	0.4772	1	0.4796	0	0
C501813	150	4	1.9008	1	0.4856	2	0.8759	3	1.2082	0	0	0	0	1	0.4772	0	0	1	0.4907
C501821	150	0	0	0	0	0	0	0	0	0	0	0	0	1	0.4772	0	0	0	0
C501825	150	0	0	2	0.9713	0	0	2	0.8055	0	0	1	0.5051	1	0.4772	1	0.4796	0	0
C501827	150	5	2.376	3	1.4569	3	1.3138	5	2.0137	5	2.1653	5	2.5256	5	2.386	6	2.8777	5	2.4535
C501831	150	1	0.4752	2	0.9713	1	0.4379	0	0	0	0	1	0.5051	0	0	0	0	0	0
C501833	150	0	0	0	0	0	0	0	0	0	0	1	0.5051	0	0	0	0	1	0.4907
C501837	150	0	0	0	0	0	0	0	0	2	0.8661	0	0	0	0	2	0.9592	0	0
C501839	150	0	0	0	0	0	0	0	0	0	0	1	0.5051	0	0	0	0	0	0
C501841	150	0	0	0	0	0	0	1	0.4027	0	0	1	0.5051	0	0	0	0	0	0
C501843	150	0	0	0	0	0	0	0	0	0	0	1	0.5051	0	0	0	0	0	0
C501847	150	0	0	1	0.4856	0	0	0	0	0	0	1	0.5051	1	0.4772	0	0	0	0
C501861	150	0	0	1	0.4856	2	0.8759	4	1.611	1	0.4331	1	0.5051	0	0	2	0.9592	0	0
C501863	150	0	0	0	0	0	0	0	0	0	0	1	0.5051	0	0	1	0.4796	2	0.9814
C501867	150	0	0	0	0	1	0.4379	0	0	0	0	0	0	0	0	0	0	0	0
C501869	150	0	0	0	0	0	0	0	0	0	0	0	0	0	0	0	0	0	0
C501879	150	0	0	0	0	0	0	0	0	1	0.4331	2	1.0102	2	0.9544	1	0.4796	0	0
C501881	150	1	0.4752	1	0.4856	0	0	1	0.4027	0	0	3	1.5154	1	0.4772	3	1.4388	1	0.4907
C501883	150	1	0.4752	0	0	0	0	0	0	0	0	0	0	0	0	0	0	0	0
C501885	150	0	0	0	0	0	0	0	0	0	0	0	0	0	0	0	0	0	0
C501889	150	0	0	0	0	2	0.8759	3	1.2082	1	0.4331	1	0.5051	0	0	1	0.4796	2	0.9814
C501891	150	0	0	0	0	0	0	0	0	0	0	0	0	0	0	0	0	0	0
C501893	150	5	2.376	7	3.3995	9	3.9414	5	2.0137	4	1.7323	7	3.5359	3	1.4316	3	1.4388	1	0.4907
C501895	150	0	0	0	0	1	0.4379	0	0	0	0	0	0	1	0.4772	0	0	0	0
C501897	150	3	1.4256	0	0	4	1.7517	3	1.2082	0	0	0	0	1	0.4772	3	1.4388	4	1.9628
C501899	150	3	1.4256	1	0.4856	2	0.8759	2	0.8055	0	0	0	0	0	0	2	0.9592	0	0
C501905	150	1	0.4752	0	0	0	0	0	0	1	0.4331	0	0	0	0	0	0	0	0
C501909	150	0	0	0	0	0	0	0	0	1	0.4331	0	0	0	0	0	0	0	0
C501915	150	1	0.4752	1	0.4856	2	0.8759	1	0.4027	0	0	1	0.5051	1	0.4772	0	0	1	0.4907
C501917	150	0	0	0	0	0	0	0	0	1	0.4331	1	0.5051	0	0	0	0	0	0
C501919	150	1	0.4752	1	0.4856	0	0	0	0	2	0.8661	0	0	1	0.4772	1	0.4796	1	0.4907
C501921	150	0	0	0	0	0	0	0	0	1	0.4331	2	1.0102	1	0.4772	1	0.4796	0	0
C501925	150	0	0	1	0.4856	0	0	0	0	0	0	0	0	0	0	0	0	1	0.4907
C501927	150	1	0.4752	0	0	2	0.8759	1	0.4027	1	0.4331	0	0	2	0.9544	0	0	1	0.4907
C501937	150	0	0	0	0	0	0	0	0	0	0	3	1.5154	6	2.8632	0	0	6	2.9442
C501943	150	0	0	0	0	0	0	0	0	0	0	0	0	2	0.9544	0	0	6	2.9442
C501945	150	0	0	0	0	0	0	0	0	0	0	0	0	0	0	0	0	0	0
C501949	150	0	0	0	0	0	0	0	0	2	0.8661	1	0.5051	0	0	1	0.4796	0	0
C501951	150	3	1.4256	1	0.4856	1	0.4379	1	0.4027	1	0.4331	0	0	1	0.4772	2	0.9592	1	0.4907
C501953	150	0	0	0	0	0	0	0	0	0	0	0	0	0	0	0	0	0	0
C501955	150	2	0.9504	3	1.4569	0	0	0	0	3	1.2992	1	0.5051	1	0.4772	2	0.9592	3	1.4721
C501963	150	0	0	0	0	1	0.4379	0	0	2	0.8661	2	1.0102	1	0.4772	2	0.9592	7	3.4349
C501965	150	0	0	0	0	0	0	0	0	0	0	0	0	1	0.4772	0	0	0	0
C501969	150	0	0	0	0	0	0	0	0	0	0	0	0	0	0	0	0	0	0
C501971	150	0	0	0	0	0	0	0	0	0	0	0	0	1	0.4772	0	0	0	0
C501981	150	0	0	1	0.4856	0	0	0	0	0	0	0	0	0	0	0	0	0	0
C501983	150	0	0	0	0	0	0	0	0	0	0	0	0	3	1.4316	1	0.4796	0	0
C501985	150	0	0	0	0	0	0	0	0	0	0	0	0	0	0	3	1.4388	0	0
C501989	150	0	0	0	0	0	0	0	0	0	0	0	0	1	0.4772	1	0.4796	1	0.4907
C501991	150	0	0	0	0	0	0	0	0	9	3.8976	0	0	0	0	0	0	0	0
C501993	150	0	0	0	0	0	0	0	0	1	0.4331	1	0.5051	0	0	0	0	1	0.4907
C501997	150	0	0	0	0	0	0	0	0	0	0	0	0	0	0	0	0	0	0
C501999	150	0	0	0	0	0	0	0	0	0	0	0	0	0	0	0	0	1	0.4907
C502001	150	0	0	0	0	0	0	0	0	1	0.4331	0	0	1	0.4772	1	0.4796	0	0
C502005	150	2	0.9504	0	0	0	0	0	0	1	0.4331	2	1.0102	3	1.4316	2	0.9592	2	0.9814
C502007	150	0	0	0	0	1	0.4379	0	0	0	0	0	0	0	0	0	0	0	0
C502009	150	0	0	0	0	0	0	0	0	0	0	0	0	1	0.4772	0	0	0	0
C502011	150	0	0	0	0	0	0	0	0	0	0	0	0	1	0.4772	0	0	0	0
C502017	150	0	0	1	0.4856	0	0	0	0	0	0	1	0.5051	0	0	1	0.4796	0	0
C502027	150	0	0	0	0	1	0.4379	1	0.4027	2	0.8661	3	1.5154	5	2.386	1	0.4796	4	1.9628
C502029	150	0	0	0	0	0	0	0	0	0	0	0	0	0	0	0	0	0	0
C502033	150	0	0	0	0	4	1.7517	0	0	1	0.4331	1	0.5051	0	0	2	0.9592	0	0
C502035	150	0	0	0	0	0	0	0	0	1	0.4331	0	0	0	0	0	0	0	0
C502037	150	0	0	1	0.4856	0	0	0	0	0	0	0	0	0	0	0	0	0	0
C502047	150	0	0	0	0	0	0	0	0	0	0	0	0	0	0	1	0.4796	1	0.4907
C502051	150	0	0	0	0	0	0	0	0	0	0	0	0	0	0	1	0.4796	1	0.4907
C502057	150	0	0	0	0	0	0	0	0	1	0.4331	0	0	0	0	1	0.4796	0	0
C502063	150	0	0	0	0	0	0	0	0	1	0.4331	0	0	0	0	0	0	0	0
C502073	150	0	0	0	0	0	0	0	0	0	0	0	0	0	0	1	0.4796	0	0
C502075	150	0	0	0	0	1	0.4379	0	0	0	0	0	0	0	0	1	0.4796	0	0
C502077	150	0	0	0	0	0	0	0	0	0	0	0	0	0	0	0	0	0	0
C502083	150	0	0	1	0.4856	0	0	0	0	1	0.4331	1	0.5051	0	0	3	1.4388	1	0.4907
C502091	150	0	0	0	0	0	0	0	0	1	0.4331	0	0	2	0.9544	0	0	0	0
C502093	150	0	0	0	0	0	0	0	0	0	0	0	0	1	0.4772	0	0	0	0
C502099	150	0	0	2	0.9713	0	0	0	0	0	0	0	0	2	0.9544	2	0.9592	1	0.4907
C502101	150	0	0	0	0	0	0	0	0	0	0	0	0	0	0	0	0	0	0
C502103	150	0	0	0	0	0	0	0	0	0	0	0	0	0	0	1	0.4796	1	0.4907
C502107	150	0	0	0	0	0	0	0	0	0	0	0	0	0	0	0	0	0	0
C502111	150	0	0	0	0	0	0	0	0	0	0	0	0	0	0	0	0	0	0
C502113	150	0	0	0	0	1	0.4379	1	0.4027	0	0	0	0	0	0	1	0.4796	0	0
C502121	150	1	0.4752	1	0.4856	1	0.4379	0	0	0	0	1	0.5051	2	0.9544	1	0.4796	0	0
C502127	150	0	0	0	0	0	0	0	0	0	0	1	0.5051	0	0	0	0	1	0.4907
C502129	150	2	0.9504	1	0.4856	1	0.4379	0	0	1	0.4331	0	0	0	0	1	0.4796	1	0.4907
C502131	150	0	0	0	0	0	0	1	0.4027	0	0	0	0	0	0	0	0	0	0
C502133	150	2	0.9504	5	2.4282	3	1.3138	4	1.611	4	1.7323	5	2.5256	7	3.3404	8	3.8369	11	5.3977
C502139	150	0	0	0	0	0	0	0	0	0	0	0	0	1	0.4772	0	0	0	0
C502145	150	0	0	0	0	0	0	0	0	0	0	0	0	1	0.4772	0	0	1	0.4907
C502147	150	1	0.4752	1	0.4856	0	0	0	0	0	0	0	0	0	0	0	0	1	0.4907
C502149	150	0	0	3	1.4569	2	0.8759	1	0.4027	0	0	1	0.5051	3	1.4316	1	0.4796	0	0
C502155	150	0	0	0	0	0	0	0	0	0	0	1	0.5051	0	0	0	0	0	0
C502159	150	0	0	0	0	4	1.7517	1	0.4027	0	0	0	0	0	0	0	0	0	0
C502163	150	1	0.4752	1	0.4856	0	0	0	0	1	0.4331	1	0.5051	0	0	0	0	1	0.4907
C502165	150	4	1.9008	0	0	3	1.3138	1	0.4027	3	1.2992	0	0	0	0	0	0	1	0.4907
C502171	150	0	0	0	0	0	0	0	0	0	0	0	0	0	0	0	0	1	0.4907
C502173	150	0	0	0	0	0	0	0	0	0	0	0	0	0	0	0	0	0	0
C502177	150	0	0	0	0	0	0	0	0	0	0	0	0	0	0	0	0	1	0.4907
C502181	150	0	0	0	0	0	0	1	0.4027	0	0	0	0	0	0	0	0	0	0
C502183	150	1	0.4752	0	0	1	0.4379	3	1.2082	0	0	0	0	0	0	0	0	0	0
C502185	150	0	0	0	0	0	0	3	1.2082	1	0.4331	1	0.5051	1	0.4772	0	0	1	0.4907
C502187	150	2	0.9504	0	0	0	0	0	0	8	3.4645	2	1.0102	0	0	0	0	8	3.9256
C502189	150	4	1.9008	3	1.4569	2	0.8759	3	1.2082	2	0.8661	3	1.5154	2	0.9544	0	0	1	0.4907
C502193	150	0	0	1	0.4856	0	0	0	0	1	0.4331	0	0	1	0.4772	0	0	0	0
C502195	150	0	0	0	0	0	0	0	0	0	0	1	0.5051	0	0	1	0.4796	1	0.4907
C502201	150	0	0	0	0	0	0	0	0	0	0	1	0.5051	1	0.4772	0	0	0	0
C502207	150	0	0	0	0	0	0	0	0	0	0	0	0	0	0	0	0	0	0
C502209	150	2	0.9504	2	0.9713	0	0	0	0	1	0.4331	2	1.0102	2	0.9544	2	0.9592	1	0.4907
C502213	150	1	0.4752	0	0	0	0	1	0.4027	0	0	1	0.5051	0	0	1	0.4796	0	0
C502217	150	2	0.9504	0	0	1	0.4379	1	0.4027	2	0.8661	1	0.5051	0	0	1	0.4796	1	0.4907
C502223	150	3	1.4256	2	0.9713	0	0	4	1.611	0	0	1	0.5051	1	0.4772	2	0.9592	0	0
C502227	150	0	0	0	0	0	0	0	0	0	0	0	0	0	0	0	0	0	0
C502229	150	1	0.4752	3	1.4569	1	0.4379	1	0.4027	0	0	1	0.5051	0	0	0	0	0	0
C502235	150	0	0	0	0	1	0.4379	0	0	2	0.8661	0	0	1	0.4772	0	0	1	0.4907
C502239	150	0	0	1	0.4856	2	0.8759	0	0	1	0.4331	0	0	0	0	0	0	0	0
C502243	150	0	0	0	0	0	0	0	0	3	1.2992	2	1.0102	4	1.9088	4	1.9185	3	1.4721
C502245	150	0	0	1	0.4856	1	0.4379	1	0.4027	0	0	2	1.0102	0	0	0	0	1	0.4907
C502247	150	0	0	0	0	0	0	0	0	1	0.4331	1	0.5051	1	0.4772	0	0	0	0
C502251	150	2	0.9504	1	0.4856	0	0	1	0.4027	0	0	1	0.5051	2	0.9544	1	0.4796	0	0
C502253	150	0	0	0	0	0	0	1	0.4027	0	0	0	0	0	0	0	0	0	0
C502255	150	0	0	2	0.9713	0	0	4	1.611	2	0.8661	2	1.0102	3	1.4316	2	0.9592	0	0
C502259	150	0	0	0	0	0	0	0	0	0	0	1	0.5051	0	0	0	0	0	0
C502261	150	0	0	0	0	0	0	1	0.4027	0	0	2	1.0102	1	0.4772	1	0.4796	1	0.4907
C502263	150	0	0	0	0	1	0.4379	2	0.8055	0	0	0	0	1	0.4772	1	0.4796	0	0
C502265	150	0	0	0	0	0	0	0	0	0	0	0	0	0	0	0	0	0	0
C502269	150	0	0	0	0	1	0.4379	0	0	1	0.4331	1	0.5051	0	0	1	0.4796	0	0
C502273	150	0	0	0	0	0	0	0	0	0	0	0	0	0	0	1	0.4796	0	0
C502275	150	0	0	0	0	1	0.4379	0	0	1	0.4331	1	0.5051	0	0	0	0	1	0.4907
C502287	150	0	0	0	0	0	0	1	0.4027	0	0	0	0	0	0	0	0	0	0
C502289	150	1	0.4752	0	0	0	0	0	0	0	0	0	0	0	0	3	1.4388	1	0.4907
C502295	150	1	0.4752	0	0	0	0	0	0	0	0	0	0	0	0	0	0	1	0.4907
C502297	150	0	0	0	0	0	0	0	0	0	0	0	0	0	0	0	0	0	0
C502301	150	0	0	0	0	0	0	0	0	0	0	0	0	0	0	0	0	0	0
C502303	150	3	1.4256	1	0.4856	2	0.8759	2	0.8055	4	1.7323	2	1.0102	2	0.9544	4	1.9185	5	2.4535
C502305	150	0	0	0	0	0	0	0	0	1	0.4331	0	0	1	0.4772	0	0	0	0
C502311	150	1	0.4752	0	0	0	0	0	0	0	0	0	0	0	0	0	0	0	0
C502313	150	1	0.4752	3	1.4569	2	0.8759	1	0.4027	1	0.4331	0	0	3	1.4316	2	0.9592	1	0.4907
C502315	150	0	0	0	0	0	0	0	0	2	0.8661	1	0.5051	0	0	0	0	0	0
C502317	150	2	0.9504	0	0	0	0	0	0	0	0	6	3.0307	1	0.4772	3	1.4388	0	0
C502319	150	0	0	0	0	2	0.8759	1	0.4027	2	0.8661	0	0	0	0	3	1.4388	2	0.9814
C502323	150	0	0	0	0	0	0	0	0	1	0.4331	4	2.0205	2	0.9544	7	3.3573	1	0.4907
C502325	150	0	0	0	0	0	0	0	0	0	0	0	0	0	0	0	0	0	0
C502327	150	0	0	4	1.9425	4	1.7517	1	0.4027	2	0.8661	0	0	3	1.4316	4	1.9185	6	2.9442
C502329	150	0	0	0	0	0	0	0	0	2	0.8661	0	0	0	0	1	0.4796	1	0.4907
C502333	150	1	0.4752	0	0	0	0	1	0.4027	4	1.7323	1	0.5051	0	0	1	0.4796	0	0
C502337	150	1	0.4752	0	0	0	0	3	1.2082	0	0	0	0	0	0	0	0	0	0
C502339	150	0	0	0	0	0	0	1	0.4027	0	0	0	0	0	0	0	0	1	0.4907
C502341	150	0	0	0	0	0	0	0	0	1	0.4331	0	0	0	0	1	0.4796	0	0
C502347	150	0	0	0	0	0	0	0	0	1	0.4331	0	0	1	0.4772	0	0	2	0.9814
C502357	150	1	0.4752	0	0	0	0	8	3.2219	0	0	2	1.0102	6	2.8632	1	0.4796	0	0
C502359	150	0	0	0	0	0	0	0	0	1	0.4331	0	0	0	0	0	0	0	0
C502363	150	0	0	0	0	0	0	0	0	0	0	0	0	0	0	0	0	0	0
C502365	150	0	0	0	0	0	0	0	0	1	0.4331	1	0.5051	0	0	0	0	3	1.4721
C502369	150	0	0	0	0	0	0	0	0	0	0	0	0	0	0	1	0.4796	0	0
C502371	150	0	0	0	0	0	0	0	0	0	0	0	0	0	0	1	0.4796	1	0.4907
C502375	150	0	0	0	0	0	0	0	0	0	0	0	0	0	0	1	0.4796	1	0.4907
C502377	150	0	0	0	0	0	0	0	0	0	0	1	0.5051	1	0.4772	0	0	0	0
C502379	150	0	0	0	0	0	0	0	0	0	0	0	0	0	0	0	0	1	0.4907
C502381	150	0	0	0	0	0	0	0	0	1	0.4331	0	0	1	0.4772	0	0	0	0
C502383	150	0	0	0	0	0	0	0	0	0	0	0	0	0	0	0	0	0	0
C502385	150	0	0	0	0	0	0	2	0.8055	0	0	0	0	1	0.4772	0	0	0	0
C502391	150	1	0.4752	0	0	0	0	0	0	1	0.4331	0	0	0	0	0	0	0	0
C502393	150	1	0.4752	0	0	1	0.4379	1	0.4027	0	0	0	0	0	0	0	0	1	0.4907
C502397	150	0	0	0	0	0	0	0	0	0	0	1	0.5051	0	0	0	0	0	0
C502403	150	0	0	0	0	0	0	0	0	6	2.5984	2	1.0102	2	0.9544	0	0	3	1.4721
C502405	150	0	0	0	0	0	0	0	0	0	0	0	0	0	0	0	0	0	0
C502415	150	0	0	0	0	0	0	0	0	0	0	0	0	0	0	0	0	0	0
C502419	150	0	0	0	0	0	0	1	0.4027	1	0.4331	0	0	0	0	2	0.9592	2	0.9814
C502421	150	0	0	0	0	0	0	0	0	3	1.2992	0	0	0	0	0	0	1	0.4907
C502425	150	0	0	0	0	1	0.4379	0	0	1	0.4331	0	0	0	0	0	0	0	0
C502429	150	0	0	0	0	0	0	2	0.8055	5	2.1653	2	1.0102	2	0.9544	2	0.9592	4	1.9628
C502433	150	1	0.4752	0	0	1	0.4379	1	0.4027	1	0.4331	2	1.0102	1	0.4772	3	1.4388	1	0.4907
C502437	150	2	0.9504	0	0	0	0	2	0.8055	0	0	0	0	0	0	0	0	0	0
C502439	150	1	0.4752	0	0	0	0	0	0	0	0	0	0	0	0	0	0	0	0
C502443	150	2	0.9504	0	0	1	0.4379	2	0.8055	0	0	0	0	0	0	0	0	0	0
C502445	150	0	0	0	0	0	0	0	0	0	0	0	0	0	0	0	0	0	0
C502455	150	0	0	2	0.9713	0	0	1	0.4027	1	0.4331	2	1.0102	3	1.4316	0	0	2	0.9814
C502469	150	1	0.4752	0	0	0	0	0	0	2	0.8661	0	0	6	2.8632	9	4.3165	2	0.9814
C502475	150	0	0	0	0	3	1.3138	2	0.8055	0	0	0	0	1	0.4772	0	0	0	0
C502477	150	0	0	0	0	0	0	0	0	2	0.8661	2	1.0102	7	3.3404	2	0.9592	7	3.4349
C502479	150	0	0	0	0	0	0	0	0	0	0	0	0	0	0	0	0	0	0
C502487	150	1	0.4752	0	0	0	0	0	0	0	0	0	0	0	0	0	0	0	0
C502491	150	0	0	0	0	0	0	1	0.4027	2	0.8661	0	0	1	0.4772	0	0	2	0.9814
C502495	150	0	0	1	0.4856	1	0.4379	0	0	1	0.4331	0	0	2	0.9544	1	0.4796	2	0.9814
C502497	150	0	0	0	0	0	0	0	0	1	0.4331	0	0	3	1.4316	1	0.4796	4	1.9628
C502501	150	0	0	0	0	0	0	0	0	0	0	0	0	0	0	0	0	0	0
C502503	150	1	0.4752	6	2.9138	0	0	1	0.4027	6	2.5984	2	1.0102	3	1.4316	2	0.9592	1	0.4907
C502505	150	0	0	1	0.4856	1	0.4379	1	0.4027	2	0.8661	0	0	0	0	2	0.9592	0	0
C502507	150	1	0.4752	0	0	0	0	1	0.4027	0	0	1	0.5051	1	0.4772	1	0.4796	0	0
C502509	150	1	0.4752	0	0	0	0	0	0	0	0	0	0	0	0	0	0	0	0
C502515	150	0	0	0	0	0	0	0	0	1	0.4331	0	0	2	0.9544	1	0.4796	3	1.4721
C502521	150	0	0	0	0	1	0.4379	0	0	4	1.7323	0	0	2	0.9544	6	2.8777	2	0.9814
C502523	150	0	0	0	0	0	0	0	0	0	0	0	0	0	0	0	0	0	0
C502527	150	5	2.376	3	1.4569	7	3.0655	7	2.8192	7	3.0315	1	0.5051	7	3.3404	9	4.3165	6	2.9442
C502529	150	0	0	0	0	0	0	0	0	0	0	0	0	3	1.4316	2	0.9592	0	0
C502535	150	1	0.4752	0	0	0	0	0	0	0	0	0	0	0	0	1	0.4796	2	0.9814
C502541	150	0	0	0	0	0	0	0	0	0	0	1	0.5051	0	0	0	0	2	0.9814
C502547	150	0	0	0	0	0	0	0	0	0	0	0	0	0	0	0	0	0	0
C502551	150	3	1.4256	8	3.8851	1	0.4379	3	1.2082	3	1.2992	5	2.5256	5	2.386	6	2.8777	4	1.9628
C502553	150	0	0	0	0	0	0	0	0	0	0	0	0	0	0	0	0	0	0
C502557	150	0	0	0	0	0	0	1	0.4027	1	0.4331	0	0	1	0.4772	0	0	1	0.4907
C502559	150	2	0.9504	3	1.4569	4	1.7517	0	0	2	0.8661	5	2.5256	2	0.9544	2	0.9592	3	1.4721
C502561	150	0	0	0	0	0	0	0	0	0	0	0	0	0	0	0	0	0	0
C502563	150	0	0	0	0	0	0	0	0	1	0.4331	0	0	0	0	0	0	2	0.9814
C502573	150	0	0	0	0	0	0	0	0	0	0	0	0	2	0.9544	0	0	0	0
C502577	150	0	0	0	0	0	0	0	0	0	0	0	0	0	0	0	0	0	0
C502579	150	0	0	0	0	0	0	0	0	1	0.4331	2	1.0102	1	0.4772	0	0	1	0.4907
C502581	150	1	0.4752	2	0.9713	0	0	0	0	0	0	0	0	0	0	0	0	0	0
C502585	150	2	0.9504	2	0.9713	0	0	1	0.4027	0	0	2	1.0102	1	0.4772	0	0	1	0.4907
C502587	150	0	0	0	0	0	0	3	1.2082	1	0.4331	0	0	1	0.4772	0	0	1	0.4907
C502589	150	0	0	0	0	0	0	0	0	1	0.4331	0	0	0	0	0	0	0	0
C502591	150	0	0	0	0	0	0	0	0	0	0	0	0	0	0	1	0.4796	1	0.4907
C502593	150	1	0.4752	0	0	0	0	0	0	0	0	1	0.5051	0	0	0	0	1	0.4907
C502599	150	0	0	0	0	0	0	0	0	2	0.8661	0	0	0	0	0	0	0	0
C502603	150	1	0.4752	0	0	1	0.4379	0	0	1	0.4331	1	0.5051	1	0.4772	0	0	0	0
C502605	150	0	0	0	0	0	0	0	0	4	1.7323	1	0.5051	0	0	2	0.9592	0	0
C502615	150	0	0	0	0	2	0.8759	0	0	0	0	2	1.0102	2	0.9544	4	1.9185	1	0.4907
C502617	150	0	0	0	0	0	0	0	0	0	0	1	0.5051	1	0.4772	1	0.4796	0	0
C502619	150	1	0.4752	2	0.9713	0	0	0	0	1	0.4331	1	0.5051	0	0	1	0.4796	2	0.9814
C502621	150	0	0	0	0	0	0	0	0	0	0	0	0	0	0	0	0	0	0
C502623	150	0	0	0	0	0	0	0	0	1	0.4331	0	0	0	0	0	0	0	0
C502627	150	0	0	0	0	0	0	0	0	0	0	0	0	0	0	0	0	0	0
C502629	150	3	1.4256	1	0.4856	0	0	1	0.4027	1	0.4331	2	1.0102	1	0.4772	1	0.4796	1	0.4907
C502631	150	1	0.4752	1	0.4856	5	2.1897	4	1.611	3	1.2992	6	3.0307	2	0.9544	1	0.4796	3	1.4721
C502633	150	0	0	0	0	0	0	0	0	0	0	0	0	0	0	0	0	0	0
C502635	150	5	2.376	2	0.9713	6	2.6276	2	0.8055	11	4.7637	5	2.5256	11	5.2491	3	1.4388	9	4.4163
C502637	150	2	0.9504	6	2.9138	2	0.8759	8	3.2219	7	3.0315	13	6.5666	23	10.9755	8	3.8369	13	6.3791
C502639	150	0	0	0	0	0	0	0	0	2	0.8661	0	0	0	0	0	0	0	0
C502641	150	0	0	0	0	0	0	0	0	0	0	0	0	2	0.9544	1	0.4796	0	0
C502643	150	0	0	1	0.4856	4	1.7517	0	0	0	0	1	0.5051	0	0	1	0.4796	1	0.4907
C502645	150	0	0	0	0	0	0	0	0	1	0.4331	0	0	1	0.4772	1	0.4796	2	0.9814
C502655	150	0	0	0	0	0	0	0	0	0	0	0	0	0	0	1	0.4796	0	0
C502663	150	0	0	0	0	0	0	0	0	0	0	1	0.5051	0	0	0	0	0	0
C502665	150	0	0	0	0	0	0	0	0	0	0	0	0	0	0	0	0	0	0
C502673	150	1	0.4752	1	0.4856	0	0	0	0	1	0.4331	0	0	0	0	0	0	0	0
C502675	150	0	0	0	0	1	0.4379	0	0	1	0.4331	0	0	0	0	0	0	0	0
C502679	150	0	0	1	0.4856	0	0	0	0	0	0	0	0	0	0	1	0.4796	0	0
C502683	150	0	0	0	0	0	0	0	0	0	0	0	0	1	0.4772	0	0	0	0
C502685	150	0	0	0	0	0	0	0	0	0	0	0	0	0	0	0	0	0	0
C502687	150	0	0	0	0	0	0	0	0	0	0	1	0.5051	0	0	0	0	0	0
C502693	150	0	0	0	0	0	0	0	0	0	0	0	0	0	0	1	0.4796	0	0
C502695	150	0	0	0	0	0	0	0	0	0	0	0	0	0	0	0	0	0	0
C502697	150	4	1.9008	8	3.8851	3	1.3138	5	2.0137	5	2.1653	4	2.0205	0	0	0	0	3	1.4721
C502703	150	0	0	0	0	0	0	0	0	0	0	0	0	1	0.4772	0	0	0	0
C502705	150	1	0.4752	0	0	0	0	0	0	0	0	1	0.5051	0	0	4	1.9185	0	0
C502707	150	0	0	1	0.4856	0	0	0	0	1	0.4331	0	0	0	0	0	0	3	1.4721
C502709	150	0	0	0	0	0	0	1	0.4027	9	3.8976	5	2.5256	4	1.9088	8	3.8369	2	0.9814
C502713	150	0	0	0	0	1	0.4379	1	0.4027	2	0.8661	1	0.5051	0	0	0	0	3	1.4721
C502721	150	1	0.4752	0	0	0	0	0	0	0	0	1	0.5051	1	0.4772	1	0.4796	1	0.4907
C502725	150	1	0.4752	1	0.4856	0	0	0	0	1	0.4331	2	1.0102	3	1.4316	2	0.9592	2	0.9814
C502727	150	0	0	0	0	0	0	0	0	0	0	0	0	0	0	0	0	0	0
C502735	150	0	0	0	0	0	0	0	0	0	0	0	0	1	0.4772	0	0	3	1.4721
C502737	150	0	0	0	0	0	0	0	0	1	0.4331	1	0.5051	2	0.9544	0	0	0	0
C502741	150	2	0.9504	1	0.4856	0	0	0	0	2	0.8661	3	1.5154	3	1.4316	0	0	0	0
C502743	150	0	0	0	0	0	0	0	0	0	0	0	0	1	0.4772	0	0	1	0.4907
C502745	150	0	0	0	0	0	0	0	0	0	0	0	0	0	0	0	0	0	0
C502749	150	1	0.4752	0	0	0	0	1	0.4027	1	0.4331	3	1.5154	1	0.4772	0	0	1	0.4907
C502757	150	0	0	3	1.4569	0	0	1	0.4027	0	0	0	0	0	0	1	0.4796	0	0
C502759	150	0	0	0	0	0	0	0	0	0	0	0	0	1	0.4772	1	0.4796	0	0
C502763	150	0	0	0	0	0	0	0	0	0	0	0	0	2	0.9544	0	0	1	0.4907
C502769	150	0	0	0	0	1	0.4379	0	0	0	0	0	0	0	0	1	0.4796	0	0
C502773	150	0	0	1	0.4856	1	0.4379	0	0	2	0.8661	0	0	0	0	2	0.9592	2	0.9814
C502779	150	0	0	0	0	0	0	1	0.4027	0	0	2	1.0102	0	0	1	0.4796	4	1.9628
C502781	150	0	0	0	0	0	0	0	0	0	0	0	0	2	0.9544	1	0.4796	0	0
C502785	150	0	0	0	0	1	0.4379	1	0.4027	0	0	1	0.5051	0	0	0	0	2	0.9814
C502787	150	0	0	0	0	1	0.4379	5	2.0137	0	0	2	1.0102	2	0.9544	4	1.9185	4	1.9628
C502797	150	2	0.9504	0	0	1	0.4379	2	0.8055	1	0.4331	1	0.5051	2	0.9544	2	0.9592	1	0.4907
C502799	150	0	0	1	0.4856	3	1.3138	0	0	2	0.8661	0	0	1	0.4772	0	0	1	0.4907
C502803	150	0	0	0	0	0	0	0	0	0	0	0	0	0	0	0	0	0	0
C502805	150	0	0	0	0	0	0	0	0	0	0	0	0	0	0	0	0	0	0
C502807	150	1	0.4752	0	0	2	0.8759	0	0	0	0	0	0	0	0	0	0	0	0
C502809	150	0	0	0	0	0	0	0	0	0	0	0	0	0	0	0	0	0	0
C502811	150	0	0	0	0	0	0	0	0	0	0	0	0	0	0	0	0	0	0
C502823	150	0	0	0	0	0	0	0	0	0	0	0	0	0	0	0	0	1	0.4907
C502825	150	0	0	0	0	0	0	0	0	0	0	2	1.0102	1	0.4772	2	0.9592	2	0.9814
C502835	150	0	0	0	0	0	0	1	0.4027	0	0	0	0	1	0.4772	2	0.9592	1	0.4907
C502839	150	0	0	0	0	1	0.4379	0	0	2	0.8661	4	2.0205	5	2.386	3	1.4388	0	0
C502841	150	0	0	1	0.4856	0	0	0	0	0	0	0	0	0	0	1	0.4796	0	0
C502843	150	3	1.4256	4	1.9425	3	1.3138	3	1.2082	5	2.1653	5	2.5256	2	0.9544	5	2.3981	0	0
C502845	150	0	0	0	0	0	0	0	0	0	0	0	0	0	0	0	0	0	0
C502847	150	0	0	0	0	0	0	0	0	0	0	0	0	0	0	0	0	0	0
C502849	150	0	0	0	0	0	0	1	0.4027	0	0	1	0.5051	0	0	0	0	0	0
C502851	150	0	0	0	0	0	0	0	0	0	0	0	0	0	0	2	0.9592	0	0
C502853	150	1	0.4752	0	0	0	0	0	0	1	0.4331	0	0	0	0	1	0.4796	0	0
C502855	150	0	0	0	0	0	0	0	0	1	0.4331	0	0	0	0	1	0.4796	0	0
C502857	150	2	0.9504	0	0	0	0	0	0	1	0.4331	2	1.0102	0	0	0	0	2	0.9814
C502863	150	0	0	0	0	0	0	0	0	0	0	0	0	0	0	0	0	0	0
C502865	150	0	0	0	0	0	0	0	0	0	0	0	0	0	0	0	0	0	0
C502873	150	1	0.4752	1	0.4856	1	0.4379	0	0	0	0	2	1.0102	1	0.4772	1	0.4796	1	0.4907
C502877	150	0	0	0	0	0	0	0	0	0	0	0	0	1	0.4772	0	0	1	0.4907
C502881	150	0	0	0	0	0	0	2	0.8055	2	0.8661	2	1.0102	0	0	0	0	1	0.4907
C502883	150	0	0	0	0	0	0	0	0	2	0.8661	1	0.5051	0	0	0	0	0	0
C502885	150	1	0.4752	1	0.4856	2	0.8759	0	0	0	0	1	0.5051	2	0.9544	2	0.9592	2	0.9814
C502887	150	0	0	0	0	0	0	0	0	0	0	0	0	0	0	1	0.4796	2	0.9814
C502889	150	0	0	0	0	0	0	0	0	0	0	0	0	0	0	0	0	0	0
C502893	150	0	0	0	0	0	0	0	0	1	0.4331	1	0.5051	0	0	1	0.4796	0	0
C502895	150	0	0	0	0	0	0	0	0	0	0	0	0	1	0.4772	1	0.4796	0	0
C502899	150	0	0	0	0	0	0	3	1.2082	0	0	0	0	2	0.9544	0	0	0	0
C502901	150	1	0.4752	0	0	1	0.4379	0	0	2	0.8661	1	0.5051	0	0	1	0.4796	0	0
C502911	150	1	0.4752	0	0	1	0.4379	2	0.8055	1	0.4331	1	0.5051	3	1.4316	2	0.9592	1	0.4907
C502917	150	3	1.4256	2	0.9713	8	3.5035	6	2.4164	4	1.7323	3	1.5154	3	1.4316	5	2.3981	3	1.4721
C502921	150	2	0.9504	0	0	1	0.4379	1	0.4027	0	0	0	0	0	0	0	0	0	0
C502923	150	0	0	0	0	0	0	0	0	0	0	3	1.5154	0	0	1	0.4796	2	0.9814
C502935	150	0	0	0	0	0	0	0	0	0	0	2	1.0102	0	0	0	0	0	0
C502939	150	2	0.9504	0	0	1	0.4379	0	0	1	0.4331	0	0	0	0	0	0	1	0.4907
C502941	150	3	1.4256	1	0.4856	0	0	2	0.8055	2	0.8661	3	1.5154	1	0.4772	4	1.9185	3	1.4721
C502955	150	0	0	2	0.9713	0	0	2	0.8055	0	0	0	0	0	0	1	0.4796	0	0
C502961	150	0	0	0	0	1	0.4379	0	0	0	0	0	0	1	0.4772	0	0	0	0
C502963	150	0	0	0	0	0	0	0	0	2	0.8661	0	0	0	0	0	0	0	0
C502965	150	0	0	1	0.4856	0	0	0	0	0	0	0	0	3	1.4316	4	1.9185	1	0.4907
C502973	150	0	0	0	0	0	0	0	0	1	0.4331	0	0	1	0.4772	0	0	0	0
C502979	150	2	0.9504	1	0.4856	7	3.0655	4	1.611	0	0	0	0	1	0.4772	0	0	1	0.4907
C502981	150	0	0	0	0	0	0	0	0	0	0	0	0	1	0.4772	0	0	0	0
C502983	150	2	0.9504	1	0.4856	2	0.8759	3	1.2082	0	0	0	0	0	0	0	0	1	0.4907
C502987	150	0	0	0	0	0	0	0	0	0	0	1	0.5051	0	0	0	0	0	0
C502989	150	0	0	0	0	0	0	0	0	0	0	0	0	0	0	0	0	0	0
C502991	150	0	0	0	0	0	0	0	0	0	0	0	0	1	0.4772	0	0	0	0
C502995	150	0	0	0	0	0	0	0	0	0	0	0	0	0	0	1	0.4796	2	0.9814
C502997	150	0	0	0	0	2	0.8759	1	0.4027	0	0	4	2.0205	3	1.4316	0	0	2	0.9814
C502999	150	0	0	0	0	0	0	0	0	0	0	0	0	0	0	0	0	0	0
C503001	150	1	0.4752	2	0.9713	0	0	0	0	1	0.4331	1	0.5051	0	0	0	0	0	0
C503003	150	0	0	0	0	1	0.4379	0	0	0	0	0	0	0	0	0	0	0	0
C503007	150	0	0	0	0	0	0	0	0	0	0	0	0	1	0.4772	0	0	0	0
C503009	150	0	0	0	0	1	0.4379	2	0.8055	0	0	2	1.0102	1	0.4772	0	0	1	0.4907
C503013	150	0	0	0	0	0	0	0	0	0	0	0	0	0	0	0	0	0	0
C503015	150	0	0	0	0	0	0	0	0	0	0	0	0	0	0	1	0.4796	0	0
C503025	150	2	0.9504	2	0.9713	1	0.4379	4	1.611	0	0	1	0.5051	1	0.4772	0	0	0	0
C503031	150	0	0	0	0	1	0.4379	0	0	0	0	0	0	0	0	0	0	0	0
C503033	150	2	0.9504	1	0.4856	0	0	0	0	0	0	0	0	2	0.9544	1	0.4796	0	0
C503037	150	0	0	0	0	0	0	0	0	0	0	0	0	0	0	0	0	0	0
C503039	150	1	0.4752	1	0.4856	1	0.4379	2	0.8055	0	0	0	0	0	0	0	0	0	0
C503041	150	0	0	0	0	0	0	0	0	1	0.4331	0	0	1	0.4772	0	0	1	0.4907
C503043	150	2	0.9504	1	0.4856	1	0.4379	1	0.4027	2	0.8661	1	0.5051	1	0.4772	0	0	1	0.4907
C503045	150	1	0.4752	0	0	0	0	0	0	0	0	0	0	1	0.4772	1	0.4796	1	0.4907
C503049	150	0	0	0	0	0	0	0	0	0	0	0	0	0	0	0	0	0	0
C503053	150	0	0	1	0.4856	0	0	0	0	0	0	2	1.0102	2	0.9544	1	0.4796	1	0.4907
C503055	150	0	0	0	0	0	0	0	0	1	0.4331	1	0.5051	2	0.9544	0	0	1	0.4907
C503057	150	2	0.9504	2	0.9713	1	0.4379	3	1.2082	5	2.1653	0	0	4	1.9088	1	0.4796	0	0
C503059	150	0	0	0	0	0	0	0	0	1	0.4331	0	0	1	0.4772	0	0	0	0
C503061	150	0	0	0	0	0	0	0	0	0	0	0	0	0	0	0	0	0	0
C503067	150	0	0	0	0	0	0	0	0	0	0	0	0	0	0	0	0	0	0
C503079	150	0	0	0	0	0	0	0	0	0	0	0	0	0	0	0	0	0	0
C503081	150	2	0.9504	4	1.9425	7	3.0655	0	0	1	0.4331	3	1.5154	0	0	3	1.4388	1	0.4907
C503103	150	11	5.2273	5	2.4282	4	1.7517	9	3.6246	2	0.8661	0	0	1	0.4772	1	0.4796	1	0.4907
C503105	150	4	1.9008	3	1.4569	5	2.1897	10	4.0274	5	2.1653	8	4.041	2	0.9544	6	2.8777	3	1.4721
C503107	150	0	0	0	0	0	0	0	0	2	0.8661	0	0	1	0.4772	1	0.4796	1	0.4907
C503109	150	5	2.376	2	0.9713	1	0.4379	6	2.4164	6	2.5984	3	1.5154	3	1.4316	2	0.9592	5	2.4535
C503115	150	0	0	0	0	0	0	0	0	0	0	7	3.5359	2	0.9544	0	0	0	0
C503119	150	0	0	0	0	0	0	0	0	0	0	0	0	1	0.4772	1	0.4796	0	0
C503121	150	0	0	0	0	0	0	0	0	0	0	0	0	2	0.9544	0	0	0	0
C503125	150	0	0	0	0	0	0	0	0	0	0	0	0	3	1.4316	0	0	0	0
C503131	150	1	0.4752	0	0	0	0	4	1.611	1	0.4331	0	0	0	0	0	0	0	0
C503135	150	1	0.4752	0	0	0	0	0	0	2	0.8661	4	2.0205	2	0.9544	0	0	1	0.4907
C503137	150	0	0	0	0	0	0	0	0	0	0	0	0	0	0	0	0	0	0
C503139	150	0	0	0	0	0	0	0	0	2	0.8661	1	0.5051	3	1.4316	0	0	0	0
C503141	150	1	0.4752	0	0	0	0	1	0.4027	2	0.8661	0	0	0	0	0	0	1	0.4907
C503147	150	7	3.3265	16	7.7702	16	7.0069	12	4.8329	2	0.8661	0	0	0	0	0	0	2	0.9814
C503149	150	0	0	0	0	0	0	0	0	0	0	0	0	0	0	0	0	0	0
C503153	150	5	2.376	2	0.9713	0	0	3	1.2082	1	0.4331	6	3.0307	0	0	0	0	1	0.4907
C503155	150	0	0	0	0	0	0	0	0	0	0	0	0	0	0	0	0	0	0
C503159	150	0	0	0	0	1	0.4379	2	0.8055	2	0.8661	4	2.0205	1	0.4772	2	0.9592	1	0.4907
C503161	150	0	0	0	0	0	0	0	0	0	0	0	0	0	0	0	0	0	0
C503171	150	0	0	0	0	0	0	0	0	0	0	0	0	1	0.4772	0	0	2	0.9814
C503173	150	1	0.4752	2	0.9713	0	0	0	0	2	0.8661	0	0	1	0.4772	0	0	0	0
C503177	150	0	0	0	0	0	0	0	0	0	0	0	0	0	0	0	0	0	0
C503187	150	0	0	0	0	1	0.4379	0	0	1	0.4331	0	0	0	0	0	0	0	0
C503191	150	0	0	1	0.4856	1	0.4379	3	1.2082	0	0	0	0	0	0	0	0	0	0
C503193	150	0	0	0	0	0	0	0	0	0	0	0	0	0	0	0	0	0	0
C503195	150	0	0	1	0.4856	0	0	0	0	0	0	0	0	1	0.4772	0	0	0	0
C503197	150	0	0	0	0	0	0	0	0	0	0	0	0	0	0	0	0	0	0
C503203	150	0	0	0	0	0	0	0	0	2	0.8661	0	0	1	0.4772	0	0	1	0.4907
C503205	150	0	0	0	0	0	0	0	0	0	0	0	0	0	0	1	0.4796	2	0.9814
C503207	150	0	0	1	0.4856	2	0.8759	0	0	1	0.4331	3	1.5154	4	1.9088	1	0.4796	5	2.4535
C503213	150	0	0	0	0	0	0	0	0	0	0	1	0.5051	0	0	0	0	1	0.4907
C503215	150	0	0	1	0.4856	0	0	0	0	0	0	0	0	1	0.4772	0	0	0	0
C503217	150	0	0	0	0	0	0	0	0	0	0	0	0	1	0.4772	0	0	0	0
C503223	150	0	0	0	0	0	0	0	0	0	0	0	0	0	0	3	1.4388	1	0.4907
C503225	150	0	0	0	0	0	0	0	0	0	0	1	0.5051	0	0	0	0	1	0.4907
C503231	150	0	0	0	0	0	0	0	0	0	0	0	0	0	0	0	0	0	0
C503233	150	0	0	3	1.4569	0	0	1	0.4027	0	0	0	0	0	0	0	0	2	0.9814
C503237	150	0	0	0	0	0	0	0	0	0	0	2	1.0102	0	0	0	0	0	0
C503241	150	0	0	1	0.4856	0	0	0	0	0	0	1	0.5051	1	0.4772	0	0	0	0
C503247	150	0	0	0	0	0	0	0	0	0	0	2	1.0102	0	0	2	0.9592	0	0
C503249	150	0	0	0	0	0	0	0	0	1	0.4331	0	0	0	0	0	0	1	0.4907
C503251	150	0	0	0	0	0	0	0	0	0	0	1	0.5051	0	0	0	0	0	0
C503255	150	0	0	1	0.4856	0	0	0	0	0	0	0	0	0	0	1	0.4796	0	0
C503257	150	0	0	0	0	0	0	0	0	0	0	0	0	0	0	1	0.4796	0	0
C503259	150	0	0	0	0	0	0	0	0	0	0	0	0	1	0.4772	0	0	0	0
C503263	150	0	0	0	0	0	0	1	0.4027	2	0.8661	0	0	1	0.4772	2	0.9592	0	0
C503265	150	0	0	0	0	0	0	1	0.4027	1	0.4331	0	0	1	0.4772	1	0.4796	0	0
C503267	150	0	0	0	0	0	0	0	0	0	0	0	0	0	0	0	0	0	0
C503271	150	0	0	0	0	0	0	0	0	0	0	0	0	1	0.4772	0	0	0	0
C503273	150	0	0	1	0.4856	0	0	0	0	0	0	0	0	0	0	0	0	0	0
C503277	150	0	0	0	0	0	0	0	0	0	0	0	0	0	0	0	0	0	0
C503281	150	0	0	0	0	0	0	0	0	1	0.4331	0	0	0	0	0	0	0	0
C503283	150	0	0	0	0	0	0	2	0.8055	0	0	1	0.5051	1	0.4772	0	0	0	0
C503291	150	1	0.4752	1	0.4856	5	2.1897	4	1.611	2	0.8661	4	2.0205	1	0.4772	3	1.4388	2	0.9814
C503297	150	1	0.4752	0	0	0	0	0	0	0	0	1	0.5051	0	0	0	0	0	0
C503299	150	0	0	0	0	0	0	0	0	0	0	0	0	0	0	0	0	0	0
C503301	150	0	0	0	0	0	0	0	0	0	0	0	0	0	0	0	0	0	0
C503303	150	0	0	0	0	2	0.8759	0	0	7	3.0315	0	0	1	0.4772	0	0	1	0.4907
C503305	150	0	0	2	0.9713	0	0	2	0.8055	0	0	0	0	1	0.4772	0	0	0	0
C503309	150	0	0	0	0	0	0	0	0	1	0.4331	0	0	0	0	0	0	1	0.4907
C503313	150	1	0.4752	0	0	0	0	0	0	0	0	0	0	0	0	2	0.9592	0	0
C503319	150	0	0	0	0	1	0.4379	0	0	0	0	1	0.5051	0	0	0	0	2	0.9814
C503325	150	2	0.9504	0	0	0	0	1	0.4027	3	1.2992	1	0.5051	1	0.4772	1	0.4796	7	3.4349
C503333	150	0	0	0	0	0	0	0	0	1	0.4331	0	0	0	0	0	0	1	0.4907
C503337	150	0	0	3	1.4569	0	0	0	0	0	0	0	0	0	0	0	0	1	0.4907
C503341	150	2	0.9504	4	1.9425	3	1.3138	6	2.4164	4	1.7323	4	2.0205	3	1.4316	0	0	0	0
C503345	150	2	0.9504	0	0	7	3.0655	8	3.2219	0	0	1	0.5051	0	0	2	0.9592	0	0
C503347	150	0	0	2	0.9713	2	0.8759	0	0	4	1.7323	8	4.041	7	3.3404	2	0.9592	2	0.9814
C503349	150	0	0	0	0	0	0	0	0	1	0.4331	0	0	0	0	0	0	0	0
C503351	150	1	0.4752	0	0	0	0	1	0.4027	1	0.4331	0	0	0	0	1	0.4796	3	1.4721
C503355	150	0	0	0	0	0	0	0	0	0	0	0	0	0	0	1	0.4796	0	0
C503363	150	0	0	0	0	0	0	0	0	0	0	0	0	0	0	0	0	0	0
C503365	150	0	0	1	0.4856	0	0	0	0	2	0.8661	0	0	1	0.4772	0	0	0	0
C503367	150	0	0	2	0.9713	2	0.8759	2	0.8055	0	0	1	0.5051	0	0	0	0	0	0
C503369	150	0	0	0	0	0	0	0	0	1	0.4331	0	0	1	0.4772	1	0.4796	0	0
C503373	150	0	0	0	0	2	0.8759	6	2.4164	0	0	3	1.5154	0	0	0	0	0	0
C503375	150	0	0	0	0	0	0	0	0	0	0	0	0	0	0	0	0	1	0.4907
C503377	150	0	0	0	0	0	0	0	0	2	0.8661	0	0	0	0	0	0	0	0
C503379	150	0	0	0	0	0	0	0	0	0	0	0	0	0	0	1	0.4796	2	0.9814
C503381	150	0	0	2	0.9713	1	0.4379	0	0	0	0	1	0.5051	0	0	1	0.4796	1	0.4907
C503383	150	0	0	0	0	0	0	0	0	0	0	0	0	0	0	0	0	0	0
C503385	150	2	0.9504	0	0	2	0.8759	2	0.8055	0	0	1	0.5051	0	0	0	0	1	0.4907
C503387	150	0	0	0	0	0	0	0	0	1	0.4331	0	0	0	0	1	0.4796	0	0
C503389	150	1	0.4752	0	0	2	0.8759	0	0	0	0	0	0	0	0	1	0.4796	0	0
C503391	150	1	0.4752	1	0.4856	0	0	2	0.8055	1	0.4331	0	0	1	0.4772	0	0	1	0.4907
C503393	150	0	0	0	0	0	0	0	0	1	0.4331	0	0	0	0	0	0	0	0
C503395	150	0	0	4	1.9425	3	1.3138	1	0.4027	0	0	1	0.5051	1	0.4772	1	0.4796	0	0
C503405	150	1	0.4752	3	1.4569	0	0	2	0.8055	5	2.1653	3	1.5154	11	5.2491	4	1.9185	0	0
C503407	150	0	0	0	0	0	0	2	0.8055	1	0.4331	0	0	0	0	1	0.4796	2	0.9814
C503409	150	0	0	0	0	0	0	1	0.4027	2	0.8661	0	0	1	0.4772	1	0.4796	2	0.9814
C503411	150	0	0	0	0	0	0	0	0	0	0	0	0	0	0	1	0.4796	1	0.4907
C503413	150	0	0	0	0	0	0	0	0	0	0	0	0	0	0	0	0	1	0.4907
C503417	150	0	0	0	0	0	0	0	0	0	0	3	1.5154	3	1.4316	1	0.4796	2	0.9814
C503419	150	3	1.4256	0	0	3	1.3138	6	2.4164	4	1.7323	5	2.5256	9	4.2947	4	1.9185	4	1.9628
C503421	150	2	0.9504	1	0.4856	2	0.8759	8	3.2219	2	0.8661	1	0.5051	0	0	0	0	4	1.9628
C503425	150	0	0	0	0	0	0	0	0	0	0	0	0	0	0	0	0	1	0.4907
C503427	150	0	0	0	0	0	0	0	0	0	0	0	0	0	0	0	0	0	0
C503429	150	0	0	0	0	0	0	0	0	1	0.4331	0	0	1	0.4772	0	0	0	0
C503431	150	2	0.9504	0	0	0	0	1	0.4027	1	0.4331	2	1.0102	1	0.4772	7	3.3573	2	0.9814
C503439	150	0	0	0	0	0	0	1	0.4027	0	0	0	0	0	0	0	0	8	3.9256
C503443	150	0	0	0	0	1	0.4379	1	0.4027	1	0.4331	0	0	0	0	0	0	0	0
C503447	150	1	0.4752	0	0	0	0	0	0	1	0.4331	1	0.5051	1	0.4772	2	0.9592	3	1.4721
C503451	150	0	0	0	0	0	0	1	0.4027	0	0	0	0	0	0	0	0	0	0
C503453	150	0	0	0	0	0	0	0	0	0	0	0	0	0	0	0	0	0	0
C503457	150	0	0	0	0	0	0	0	0	0	0	6	3.0307	0	0	0	0	0	0
C503459	150	0	0	0	0	0	0	0	0	0	0	0	0	5	2.386	0	0	0	0
C503463	150	0	0	0	0	0	0	0	0	0	0	0	0	0	0	0	0	0	0
C503465	150	0	0	1	0.4856	1	0.4379	1	0.4027	1	0.4331	0	0	0	0	0	0	1	0.4907
C503467	150	0	0	0	0	0	0	0	0	0	0	0	0	0	0	0	0	0	0
C503469	150	1	0.4752	0	0	0	0	1	0.4027	0	0	3	1.5154	1	0.4772	3	1.4388	1	0.4907
C503477	150	0	0	0	0	0	0	0	0	0	0	0	0	0	0	0	0	1	0.4907
C503479	150	0	0	0	0	0	0	0	0	0	0	2	1.0102	4	1.9088	3	1.4388	0	0
C503481	150	0	0	1	0.4856	0	0	0	0	1	0.4331	1	0.5051	0	0	0	0	1	0.4907
C503483	150	0	0	0	0	0	0	0	0	0	0	0	0	0	0	0	0	0	0
C503485	150	0	0	0	0	0	0	0	0	0	0	3	1.5154	1	0.4772	0	0	1	0.4907
C503487	150	0	0	0	0	0	0	0	0	0	0	0	0	0	0	0	0	0	0
C503489	150	0	0	0	0	0	0	0	0	0	0	0	0	0	0	0	0	0	0
C503493	150	0	0	0	0	0	0	0	0	3	1.2992	1	0.5051	2	0.9544	1	0.4796	0	0
C503495	150	1	0.4752	0	0	0	0	0	0	0	0	0	0	0	0	0	0	0	0
C503499	150	0	0	0	0	0	0	0	0	0	0	0	0	0	0	1	0.4796	0	0
C503507	150	10	4.7521	6	2.9138	9	3.9414	7	2.8192	4	1.7323	4	2.0205	4	1.9088	2	0.9592	5	2.4535
C503509	150	0	0	0	0	0	0	0	0	0	0	0	0	0	0	1	0.4796	0	0
C503511	150	0	0	0	0	0	0	0	0	0	0	0	0	0	0	0	0	0	0
C503515	150	0	0	1	0.4856	0	0	0	0	0	0	0	0	0	0	0	0	0	0
C503517	150	1	0.4752	1	0.4856	0	0	0	0	0	0	2	1.0102	0	0	1	0.4796	1	0.4907
C503519	150	0	0	0	0	0	0	1	0.4027	0	0	1	0.5051	2	0.9544	1	0.4796	0	0
C503521	150	0	0	0	0	0	0	0	0	3	1.2992	3	1.5154	1	0.4772	3	1.4388	1	0.4907
C503529	150	0	0	0	0	0	0	0	0	1	0.4331	0	0	1	0.4772	1	0.4796	6	2.9442
C503531	150	0	0	0	0	0	0	0	0	0	0	2	1.0102	1	0.4772	0	0	1	0.4907
C503535	150	0	0	0	0	0	0	0	0	0	0	0	0	1	0.4772	0	0	1	0.4907
C503539	150	1	0.4752	0	0	2	0.8759	1	0.4027	0	0	0	0	0	0	0	0	2	0.9814
C503541	150	0	0	0	0	0	0	0	0	1	0.4331	0	0	2	0.9544	0	0	0	0
C503543	150	0	0	0	0	0	0	0	0	3	1.2992	1	0.5051	1	0.4772	2	0.9592	1	0.4907
C503545	150	0	0	0	0	0	0	0	0	2	0.8661	0	0	1	0.4772	0	0	1	0.4907
C503547	150	0	0	0	0	1	0.4379	1	0.4027	1	0.4331	0	0	1	0.4772	0	0	0	0
C503555	150	0	0	0	0	0	0	1	0.4027	3	1.2992	0	0	2	0.9544	2	0.9592	3	1.4721
C503557	150	0	0	0	0	0	0	1	0.4027	0	0	2	1.0102	0	0	0	0	0	0
C503561	150	3	1.4256	1	0.4856	2	0.8759	2	0.8055	4	1.7323	1	0.5051	0	0	5	2.3981	1	0.4907
C503575	150	0	0	0	0	0	0	0	0	1	0.4331	0	0	0	0	0	0	1	0.4907
C503579	150	0	0	0	0	0	0	0	0	0	0	0	0	0	0	1	0.4796	3	1.4721
C503583	150	1	0.4752	0	0	2	0.8759	0	0	0	0	0	0	1	0.4772	0	0	1	0.4907
C503585	150	0	0	0	0	0	0	0	0	1	0.4331	0	0	0	0	0	0	0	0
C503589	150	0	0	0	0	0	0	0	0	2	0.8661	3	1.5154	0	0	0	0	1	0.4907
C503597	150	0	0	0	0	0	0	1	0.4027	0	0	0	0	0	0	0	0	0	0
C503599	150	0	0	0	0	0	0	0	0	2	0.8661	1	0.5051	0	0	0	0	0	0
C503601	150	0	0	0	0	0	0	1	0.4027	1	0.4331	1	0.5051	0	0	0	0	0	0
C503603	150	0	0	0	0	0	0	0	0	0	0	1	0.5051	0	0	0	0	0	0
C503605	150	0	0	0	0	1	0.4379	0	0	0	0	0	0	1	0.4772	0	0	0	0
C503607	150	0	0	0	0	0	0	0	0	0	0	0	0	0	0	0	0	0	0
C503611	150	0	0	0	0	0	0	0	0	0	0	0	0	0	0	0	0	0	0
C503615	150	0	0	1	0.4856	2	0.8759	1	0.4027	1	0.4331	3	1.5154	0	0	0	0	1	0.4907
C503623	150	0	0	2	0.9713	3	1.3138	2	0.8055	0	0	2	1.0102	0	0	1	0.4796	0	0
C503625	150	3	1.4256	5	2.4282	12	5.2552	2	0.8055	3	1.2992	6	3.0307	2	0.9544	4	1.9185	7	3.4349
C503629	150	0	0	0	0	0	0	0	0	0	0	0	0	0	0	0	0	0	0
C503635	150	0	0	5	2.4282	3	1.3138	0	0	10	4.3307	6	3.0307	8	3.8176	13	6.235	6	2.9442
C503637	150	0	0	0	0	0	0	0	0	0	0	0	0	0	0	0	0	0	0
C503645	150	1	0.4752	0	0	1	0.4379	0	0	0	0	0	0	2	0.9544	0	0	2	0.9814
C503649	150	0	0	0	0	0	0	0	0	0	0	0	0	1	0.4772	1	0.4796	0	0
C503655	150	1	0.4752	3	1.4569	2	0.8759	4	1.611	0	0	1	0.5051	0	0	1	0.4796	2	0.9814
C503659	150	0	0	2	0.9713	0	0	0	0	1	0.4331	3	1.5154	0	0	0	0	0	0
C503665	150	0	0	0	0	0	0	0	0	0	0	2	1.0102	0	0	0	0	0	0
C503667	150	0	0	1	0.4856	0	0	0	0	1	0.4331	0	0	0	0	0	0	0	0
C503669	150	0	0	0	0	0	0	0	0	0	0	0	0	0	0	0	0	1	0.4907
C503671	150	1	0.4752	0	0	0	0	0	0	3	1.2992	0	0	1	0.4772	2	0.9592	4	1.9628
C503675	150	0	0	0	0	0	0	0	0	0	0	0	0	0	0	0	0	0	0
C503677	150	0	0	1	0.4856	0	0	1	0.4027	1	0.4331	2	1.0102	5	2.386	1	0.4796	5	2.4535
C503683	150	1	0.4752	0	0	0	0	0	0	0	0	1	0.5051	0	0	0	0	2	0.9814
C503693	150	0	0	0	0	0	0	0	0	1	0.4331	0	0	0	0	0	0	0	0
C503703	150	4	1.9008	2	0.9713	0	0	5	2.0137	0	0	0	0	1	0.4772	1	0.4796	0	0
C503707	150	0	0	0	0	0	0	0	0	0	0	0	0	0	0	0	0	0	0
C503713	150	0	0	1	0.4856	1	0.4379	1	0.4027	0	0	0	0	1	0.4772	0	0	0	0
C503715	150	0	0	0	0	0	0	2	0.8055	3	1.2992	0	0	0	0	1	0.4796	2	0.9814
C503721	150	0	0	0	0	0	0	0	0	0	0	0	0	0	0	0	0	0	0
C503727	150	0	0	0	0	2	0.8759	0	0	1	0.4331	0	0	0	0	1	0.4796	0	0
C503731	150	0	0	0	0	0	0	0	0	0	0	0	0	0	0	0	0	0	0
C503733	150	0	0	0	0	1	0.4379	0	0	1	0.4331	1	0.5051	0	0	0	0	1	0.4907
C503735	150	0	0	0	0	0	0	0	0	0	0	0	0	0	0	0	0	0	0
C503739	150	1	0.4752	0	0	0	0	0	0	2	0.8661	0	0	1	0.4772	2	0.9592	6	2.9442
C503745	150	0	0	0	0	0	0	0	0	0	0	1	0.5051	0	0	0	0	0	0
C503747	150	0	0	0	0	0	0	0	0	0	0	0	0	2	0.9544	1	0.4796	1	0.4907
C503755	150	0	0	0	0	0	0	0	0	0	0	0	0	0	0	0	0	0	0
C503757	150	0	0	0	0	0	0	0	0	0	0	0	0	0	0	0	0	0	0
C503759	150	3	1.4256	1	0.4856	0	0	2	0.8055	0	0	1	0.5051	0	0	1	0.4796	1	0.4907
C503763	150	0	0	0	0	0	0	0	0	0	0	0	0	0	0	0	0	0	0
C503765	150	0	0	1	0.4856	0	0	0	0	0	0	0	0	0	0	1	0.4796	0	0
C503769	150	0	0	0	0	0	0	0	0	0	0	3	1.5154	0	0	1	0.4796	0	0
C503771	150	0	0	0	0	0	0	0	0	0	0	0	0	3	1.4316	0	0	0	0
C503773	150	0	0	0	0	0	0	0	0	0	0	0	0	0	0	1	0.4796	0	0
C503775	150	2	0.9504	0	0	1	0.4379	0	0	1	0.4331	0	0	0	0	0	0	1	0.4907
C503783	150	0	0	0	0	0	0	0	0	0	0	0	0	1	0.4772	1	0.4796	1	0.4907
C503787	150	1	0.4752	0	0	1	0.4379	0	0	0	0	0	0	1	0.4772	0	0	0	0
C503795	150	0	0	0	0	0	0	0	0	0	0	0	0	0	0	0	0	0	0
C503797	150	2	0.9504	7	3.3995	6	2.6276	10	4.0274	2	0.8661	0	0	5	2.386	3	1.4388	6	2.9442
C503803	150	0	0	0	0	0	0	0	0	0	0	0	0	0	0	0	0	0	0
C503805	150	0	0	0	0	0	0	0	0	1	0.4331	1	0.5051	0	0	0	0	0	0
C503809	150	0	0	0	0	0	0	0	0	2	0.8661	0	0	0	0	1	0.4796	0	0
C503815	150	1	0.4752	0	0	0	0	0	0	0	0	0	0	0	0	4	1.9185	0	0
C503817	150	2	0.9504	2	0.9713	6	2.6276	14	5.6383	0	0	2	1.0102	1	0.4772	4	1.9185	2	0.9814
C503819	150	1	0.4752	0	0	1	0.4379	0	0	1	0.4331	4	2.0205	2	0.9544	6	2.8777	2	0.9814
C503827	150	0	0	0	0	0	0	0	0	0	0	1	0.5051	0	0	0	0	0	0
C503829	150	3	1.4256	0	0	2	0.8759	1	0.4027	1	0.4331	0	0	4	1.9088	0	0	0	0
C503831	150	0	0	0	0	0	0	0	0	1	0.4331	1	0.5051	2	0.9544	4	1.9185	1	0.4907
C503833	150	2	0.9504	1	0.4856	2	0.8759	6	2.4164	0	0	1	0.5051	2	0.9544	4	1.9185	3	1.4721
C503845	150	0	0	0	0	0	0	1	0.4027	0	0	1	0.5051	0	0	1	0.4796	0	0
C503849	150	0	0	0	0	0	0	0	0	0	0	0	0	0	0	0	0	0	0
C503851	150	0	0	0	0	0	0	0	0	0	0	0	0	0	0	2	0.9592	1	0.4907
C503859	150	0	0	0	0	0	0	1	0.4027	0	0	1	0.5051	0	0	0	0	0	0
C503865	150	1	0.4752	0	0	0	0	0	0	0	0	0	0	0	0	3	1.4388	3	1.4721
C503867	150	0	0	0	0	0	0	1	0.4027	0	0	0	0	0	0	0	0	0	0
C503869	150	0	0	0	0	0	0	0	0	0	0	0	0	1	0.4772	0	0	0	0
C503873	150	1	0.4752	0	0	0	0	0	0	0	0	0	0	0	0	1	0.4796	0	0
C503875	150	4	1.9008	0	0	1	0.4379	2	0.8055	6	2.5984	2	1.0102	1	0.4772	0	0	2	0.9814
C503887	150	1	0.4752	0	0	0	0	2	0.8055	0	0	0	0	0	0	1	0.4796	0	0
C503889	150	0	0	0	0	0	0	0	0	0	0	0	0	0	0	1	0.4796	0	0
C503893	150	0	0	0	0	0	0	0	0	0	0	2	1.0102	0	0	0	0	0	0
C503897	150	1	0.4752	0	0	0	0	2	0.8055	2	0.8661	0	0	1	0.4772	1	0.4796	0	0
C503899	150	0	0	0	0	0	0	0	0	0	0	0	0	0	0	2	0.9592	0	0
C503901	150	0	0	0	0	1	0.4379	0	0	2	0.8661	0	0	0	0	0	0	0	0
C503907	150	1	0.4752	4	1.9425	1	0.4379	0	0	2	0.8661	0	0	0	0	3	1.4388	1	0.4907
C503915	150	0	0	0	0	0	0	0	0	0	0	0	0	0	0	0	0	0	0
C503917	150	1	0.4752	2	0.9713	2	0.8759	0	0	2	0.8661	2	1.0102	1	0.4772	0	0	1	0.4907
C503919	150	0	0	0	0	0	0	0	0	0	0	0	0	3	1.4316	0	0	1	0.4907
C503921	150	1	0.4752	0	0	2	0.8759	0	0	3	1.2992	0	0	7	3.3404	7	3.3573	4	1.9628
C503923	150	0	0	0	0	0	0	1	0.4027	0	0	0	0	2	0.9544	0	0	1	0.4907
C503931	150	0	0	0	0	0	0	0	0	0	0	0	0	0	0	0	0	0	0
C503935	150	2	0.9504	1	0.4856	1	0.4379	1	0.4027	0	0	1	0.5051	1	0.4772	1	0.4796	0	0
C503937	150	0	0	0	0	0	0	0	0	0	0	0	0	0	0	0	0	0	0
C503943	150	0	0	0	0	1	0.4379	1	0.4027	0	0	0	0	1	0.4772	1	0.4796	0	0
C503951	150	0	0	0	0	0	0	0	0	1	0.4331	0	0	0	0	1	0.4796	2	0.9814
C503953	150	0	0	0	0	0	0	3	1.2082	0	0	0	0	0	0	0	0	0	0
C503959	150	0	0	0	0	0	0	1	0.4027	0	0	0	0	0	0	0	0	0	0
C503963	150	2	0.9504	0	0	0	0	0	0	1	0.4331	0	0	1	0.4772	2	0.9592	2	0.9814
C503969	150	1	0.4752	1	0.4856	0	0	0	0	0	0	0	0	0	0	0	0	0	0
C503971	150	0	0	0	0	0	0	0	0	1	0.4331	1	0.5051	1	0.4772	0	0	0	0
C503977	150	3	1.4256	0	0	1	0.4379	1	0.4027	1	0.4331	0	0	1	0.4772	2	0.9592	2	0.9814
C503985	150	0	0	0	0	0	0	0	0	0	0	0	0	1	0.4772	0	0	0	0
C503987	150	0	0	0	0	0	0	0	0	0	0	0	0	0	0	0	0	0	0
C503989	150	0	0	1	0.4856	0	0	0	0	0	0	0	0	2	0.9544	0	0	0	0
C503991	150	0	0	0	0	0	0	0	0	1	0.4331	0	0	0	0	2	0.9592	0	0
C503993	150	1	0.4752	0	0	0	0	0	0	1	0.4331	0	0	0	0	0	0	0	0
C503995	150	0	0	11	5.342	16	7.0069	18	7.2493	1	0.4331	25	12.6281	0	0	10	4.7962	6	2.9442
C503997	150	2	0.9504	1	0.4856	2	0.8759	3	1.2082	6	2.5984	4	2.0205	3	1.4316	8	3.8369	10	4.907
C504007	150	0	0	0	0	0	0	0	0	0	0	0	0	0	0	1	0.4796	0	0
C504013	150	2	0.9504	0	0	0	0	0	0	0	0	0	0	1	0.4772	0	0	1	0.4907
C504021	150	0	0	0	0	0	0	0	0	1	0.4331	0	0	3	1.4316	0	0	0	0
C504025	150	0	0	0	0	0	0	0	0	0	0	0	0	0	0	0	0	2	0.9814
C504027	150	1	0.4752	0	0	0	0	0	0	0	0	0	0	0	0	0	0	0	0
C504029	150	0	0	0	0	0	0	0	0	0	0	0	0	0	0	0	0	0	0
C504035	150	3	1.4256	3	1.4569	1	0.4379	4	1.611	2	0.8661	5	2.5256	3	1.4316	2	0.9592	2	0.9814
C504037	150	0	0	0	0	1	0.4379	2	0.8055	2	0.8661	0	0	0	0	0	0	1	0.4907
C504043	150	0	0	0	0	1	0.4379	1	0.4027	0	0	0	0	0	0	0	0	0	0
C504045	150	2	0.9504	1	0.4856	0	0	0	0	1	0.4331	2	1.0102	1	0.4772	1	0.4796	4	1.9628
C504051	150	0	0	0	0	0	0	0	0	3	1.2992	0	0	0	0	0	0	0	0
C504057	150	3	1.4256	1	0.4856	2	0.8759	1	0.4027	0	0	2	1.0102	0	0	1	0.4796	0	0
C504059	150	0	0	0	0	0	0	0	0	0	0	0	0	1	0.4772	0	0	2	0.9814
C504061	150	0	0	0	0	0	0	0	0	1	0.4331	0	0	1	0.4772	0	0	1	0.4907
C504065	150	2	0.9504	2	0.9713	1	0.4379	0	0	0	0	0	0	1	0.4772	0	0	0	0
C504067	150	0	0	0	0	0	0	0	0	0	0	0	0	0	0	0	0	0	0
C504071	150	0	0	0	0	0	0	1	0.4027	1	0.4331	0	0	0	0	0	0	0	0
C504073	150	0	0	0	0	0	0	1	0.4027	0	0	2	1.0102	1	0.4772	2	0.9592	2	0.9814
C504077	150	0	0	0	0	0	0	0	0	1	0.4331	1	0.5051	2	0.9544	0	0	1	0.4907
C504091	150	0	0	0	0	0	0	0	0	0	0	0	0	0	0	0	0	0	0
C504101	150	0	0	0	0	0	0	0	0	0	0	0	0	0	0	0	0	0	0
C504103	150	0	0	0	0	0	0	0	0	0	0	0	0	2	0.9544	1	0.4796	0	0
C504105	150	1	0.4752	0	0	2	0.8759	1	0.4027	0	0	0	0	1	0.4772	0	0	0	0
C504109	150	0	0	0	0	2	0.8759	0	0	0	0	0	0	0	0	0	0	5	2.4535
C504115	150	0	0	0	0	0	0	0	0	0	0	1	0.5051	1	0.4772	0	0	0	0
C504117	150	0	0	0	0	0	0	0	0	1	0.4331	0	0	0	0	0	0	0	0
C504123	151	0	0	0	0	0	0	0	0	0	0	0	0	0	0	0	0	0	0
C504139	151	3	1.4162	1	0.4824	0	0	6	2.4004	0	0	1	0.5018	1	0.474	0	0	2	0.9749
C504143	151	0	0	0	0	1	0.435	0	0	3	1.2906	2	1.0036	5	2.3702	3	1.4293	3	1.4623
C504145	151	0	0	0	0	0	0	0	0	0	0	0	0	0	0	0	0	0	0
C504147	151	0	0	1	0.4824	0	0	0	0	1	0.4302	0	0	0	0	0	0	0	0
C504149	151	0	0	0	0	0	0	0	0	0	0	2	1.0036	0	0	0	0	2	0.9749
C504153	151	0	0	0	0	1	0.435	1	0.4001	0	0	0	0	3	1.4221	5	2.3822	0	0
C504159	151	0	0	0	0	0	0	0	0	0	0	0	0	0	0	0	0	0	0
C504161	151	1	0.4721	1	0.4824	1	0.435	3	1.2002	2	0.8604	2	1.0036	2	0.9481	0	0	1	0.4874
C504167	151	5	2.3603	3	1.4473	3	1.3051	5	2.0004	1	0.4302	2	1.0036	4	1.8961	0	0	4	1.9498
C504169	151	0	0	0	0	0	0	0	0	1	0.4302	0	0	0	0	1	0.4764	1	0.4874
C504183	151	0	0	0	0	0	0	0	0	0	0	0	0	0	0	0	0	0	0
C504185	151	0	0	0	0	0	0	0	0	0	0	1	0.5018	0	0	0	0	0	0
C504193	151	0	0	0	0	0	0	0	0	1	0.4302	0	0	2	0.9481	0	0	1	0.4874
C504211	151	0	0	0	0	0	0	0	0	2	0.8604	1	0.5018	1	0.474	0	0	0	0
C504213	151	1	0.4721	0	0	2	0.8701	1	0.4001	1	0.4302	0	0	1	0.474	3	1.4293	3	1.4623
C504215	151	0	0	0	0	0	0	0	0	0	0	0	0	0	0	0	0	0	0
C504217	151	2	0.9441	1	0.4824	1	0.435	5	2.0004	4	1.7208	0	0	1	0.474	2	0.9529	10	4.8745
C504221	151	0	0	0	0	0	0	0	0	0	0	0	0	2	0.9481	2	0.9529	0	0
C504225	151	2	0.9441	1	0.4824	2	0.8701	0	0	0	0	0	0	0	0	1	0.4764	1	0.4874
C504229	151	1	0.4721	1	0.4824	2	0.8701	1	0.4001	0	0	0	0	1	0.474	0	0	0	0
C504233	151	0	0	1	0.4824	0	0	0	0	5	2.151	4	2.0071	1	0.474	0	0	0	0
C504237	151	0	0	0	0	0	0	2	0.8001	0	0	0	0	0	0	0	0	0	0
C504241	151	0	0	0	0	0	0	0	0	0	0	1	0.5018	3	1.4221	0	0	1	0.4874
C504243	151	0	0	0	0	0	0	0	0	3	1.2906	0	0	0	0	0	0	0	0
C504245	151	0	0	2	0.9648	1	0.435	0	0	3	1.2906	2	1.0036	2	0.9481	1	0.4764	1	0.4874
C504247	151	0	0	0	0	0	0	0	0	0	0	0	0	0	0	0	0	1	0.4874
C504249	151	0	0	0	0	0	0	0	0	0	0	1	0.5018	1	0.474	0	0	0	0
C504255	151	0	0	0	0	0	0	0	0	0	0	0	0	5	2.3702	1	0.4764	1	0.4874
C504265	151	2	0.9441	1	0.4824	1	0.435	2	0.8001	0	0	0	0	1	0.474	2	0.9529	1	0.4874
C504267	151	0	0	0	0	0	0	2	0.8001	0	0	1	0.5018	1	0.474	0	0	1	0.4874
C504271	151	0	0	1	0.4824	0	0	0	0	0	0	0	0	0	0	0	0	0	0
C504273	151	0	0	1	0.4824	0	0	1	0.4001	2	0.8604	0	0	3	1.4221	1	0.4764	2	0.9749
C504275	151	0	0	0	0	0	0	0	0	0	0	7	3.5124	9	4.2663	2	0.9529	3	1.4623
C504279	151	0	0	0	0	0	0	0	0	0	0	0	0	1	0.474	1	0.4764	0	0
C504289	151	19	8.9692	19	9.166	18	7.8306	38	15.2027	12	5.1624	19	9.5338	15	7.1105	25	11.911	23	11.2113
C504299	151	0	0	0	0	1	0.435	1	0.4001	0	0	0	0	1	0.474	0	0	0	0
C504301	151	1	0.4721	0	0	0	0	2	0.8001	0	0	0	0	7	3.3182	1	0.4764	0	0
C504305	151	1	0.4721	0	0	1	0.435	0	0	0	0	0	0	1	0.474	0	0	1	0.4874
C504309	151	0	0	0	0	0	0	2	0.8001	2	0.8604	0	0	0	0	0	0	0	0
C504313	151	1	0.4721	1	0.4824	0	0	0	0	1	0.4302	0	0	0	0	0	0	0	0
C504315	151	0	0	0	0	0	0	0	0	1	0.4302	0	0	0	0	0	0	0	0
C504319	151	0	0	0	0	0	0	0	0	2	0.8604	0	0	0	0	0	0	0	0
C504321	151	0	0	0	0	0	0	0	0	0	0	0	0	0	0	0	0	0	0
C504325	151	2	0.9441	5	2.4121	2	0.8701	1	0.4001	4	1.7208	2	1.0036	2	0.9481	2	0.9529	4	1.9498
C504327	151	2	0.9441	0	0	0	0	0	0	1	0.4302	0	0	1	0.474	0	0	0	0
C504329	151	0	0	0	0	0	0	0	0	0	0	0	0	0	0	0	0	0	0
C504331	151	0	0	0	0	0	0	1	0.4001	0	0	0	0	0	0	0	0	0	0
C504333	151	2	0.9441	1	0.4824	0	0	0	0	0	0	0	0	0	0	3	1.4293	0	0
C504337	151	0	0	1	0.4824	0	0	0	0	1	0.4302	0	0	0	0	0	0	0	0
C504345	151	1	0.4721	0	0	0	0	1	0.4001	2	0.8604	1	0.5018	1	0.474	0	0	2	0.9749
C504347	151	0	0	0	0	0	0	0	0	0	0	0	0	1	0.474	0	0	0	0
C504351	151	0	0	0	0	0	0	0	0	1	0.4302	1	0.5018	2	0.9481	0	0	0	0
C504353	151	0	0	2	0.9648	0	0	0	0	1	0.4302	1	0.5018	6	2.8442	3	1.4293	2	0.9749
C504361	151	2	0.9441	0	0	1	0.435	6	2.4004	1	0.4302	0	0	0	0	1	0.4764	1	0.4874
C504365	151	0	0	0	0	1	0.435	1	0.4001	0	0	1	0.5018	0	0	0	0	1	0.4874
C504367	151	0	0	0	0	0	0	1	0.4001	1	0.4302	0	0	1	0.474	0	0	0	0
C504371	151	0	0	0	0	0	0	0	0	1	0.4302	0	0	1	0.474	0	0	0	0
C504379	151	1	0.4721	0	0	1	0.435	2	0.8001	0	0	1	0.5018	0	0	0	0	0	0
C504381	151	0	0	1	0.4824	1	0.435	0	0	0	0	0	0	0	0	0	0	0	0
C504383	151	0	0	0	0	0	0	0	0	4	1.7208	1	0.5018	0	0	0	0	4	1.9498
C504389	151	0	0	0	0	0	0	0	0	0	0	0	0	0	0	0	0	0	0
C504391	151	0	0	0	0	0	0	0	0	1	0.4302	5	2.5089	0	0	2	0.9529	2	0.9749
C504393	151	1	0.4721	1	0.4824	0	0	2	0.8001	0	0	0	0	1	0.474	1	0.4764	1	0.4874
C504395	151	0	0	0	0	0	0	0	0	0	0	1	0.5018	0	0	0	0	0	0
C504409	151	2	0.9441	2	0.9648	3	1.3051	0	0	0	0	1	0.5018	0	0	0	0	0	0
C504413	151	0	0	0	0	0	0	0	0	0	0	1	0.5018	0	0	0	0	0	0
C504417	151	16	7.553	25	12.0605	17	7.3955	22	8.8016	14	6.0228	17	8.5302	22	10.4287	12	5.7173	16	7.7992
C504421	151	0	0	1	0.4824	0	0	0	0	0	0	0	0	0	0	0	0	0	0
C504425	151	0	0	0	0	0	0	0	0	0	0	0	0	0	0	3	1.4293	0	0
C504435	151	0	0	0	0	3	1.3051	2	0.8001	0	0	0	0	1	0.474	0	0	0	0
C504437	151	0	0	0	0	0	0	0	0	0	0	0	0	0	0	0	0	0	0
C504439	151	4	1.8883	1	0.4824	1	0.435	2	0.8001	1	0.4302	2	1.0036	0	0	2	0.9529	1	0.4874
C504441	151	7	3.3044	5	2.4121	2	0.8701	2	0.8001	0	0	3	1.5053	1	0.474	6	2.8586	1	0.4874
C504445	151	0	0	0	0	0	0	0	0	2	0.8604	1	0.5018	2	0.9481	2	0.9529	6	2.9247
C504447	151	0	0	0	0	0	0	0	0	0	0	0	0	0	0	0	0	0	0
C504453	151	0	0	0	0	0	0	0	0	0	0	0	0	0	0	1	0.4764	1	0.4874
C504457	151	0	0	0	0	0	0	0	0	0	0	0	0	1	0.474	3	1.4293	0	0
C504459	151	0	0	0	0	0	0	0	0	0	0	1	0.5018	1	0.474	0	0	0	0
C504471	151	1	0.4721	0	0	0	0	0	0	0	0	0	0	0	0	0	0	0	0
C504473	151	1	0.4721	0	0	0	0	0	0	1	0.4302	0	0	1	0.474	0	0	0	0
C504479	151	0	0	0	0	0	0	0	0	1	0.4302	0	0	0	0	0	0	1	0.4874
C504485	151	7	3.3044	9	4.3418	7	3.0452	7	2.8005	12	5.1624	12	6.0213	15	7.1105	9	4.288	9	4.387
C504489	151	0	0	0	0	0	0	0	0	0	0	0	0	0	0	0	0	0	0
C504495	151	0	0	0	0	0	0	0	0	0	0	0	0	0	0	2	0.9529	0	0
C504503	151	0	0	0	0	1	0.435	3	1.2002	1	0.4302	0	0	0	0	1	0.4764	1	0.4874
C504505	151	0	0	0	0	0	0	0	0	0	0	0	0	0	0	0	0	0	0
C504511	151	0	0	0	0	0	0	0	0	0	0	0	0	0	0	0	0	0	0
C504515	151	0	0	0	0	0	0	0	0	2	0.8604	5	2.5089	1	0.474	1	0.4764	1	0.4874
C504523	151	0	0	0	0	0	0	1	0.4001	1	0.4302	1	0.5018	0	0	1	0.4764	0	0
C504529	151	1	0.4721	1	0.4824	0	0	0	0	0	0	1	0.5018	0	0	0	0	0	0
C504533	151	0	0	0	0	0	0	0	0	0	0	0	0	1	0.474	1	0.4764	0	0
C504539	151	1	0.4721	4	1.9297	2	0.8701	4	1.6003	3	1.2906	2	1.0036	4	1.8961	0	0	1	0.4874
C504547	151	0	0	0	0	0	0	0	0	0	0	4	2.0071	1	0.474	0	0	1	0.4874
C504549	151	0	0	0	0	0	0	0	0	0	0	3	1.5053	0	0	0	0	0	0
C504551	151	1	0.4721	5	2.4121	0	0	0	0	4	1.7208	6	3.0107	4	1.8961	9	4.288	5	2.4372
C504553	151	3	1.4162	1	0.4824	3	1.3051	0	0	3	1.2906	0	0	2	0.9481	0	0	0	0
C504563	151	0	0	0	0	0	0	0	0	0	0	0	0	0	0	0	0	0	0
C504567	151	0	0	0	0	0	0	0	0	0	0	0	0	0	0	0	0	0	0
C504569	151	0	0	0	0	0	0	0	0	0	0	0	0	0	0	1	0.4764	0	0
C504571	151	0	0	0	0	3	1.3051	1	0.4001	0	0	0	0	0	0	1	0.4764	0	0
C504577	151	1	0.4721	0	0	1	0.435	1	0.4001	0	0	0	0	1	0.474	1	0.4764	0	0
C504579	151	0	0	0	0	0	0	0	0	0	0	0	0	0	0	0	0	0	0
C504581	151	0	0	0	0	0	0	0	0	0	0	3	1.5053	3	1.4221	4	1.9058	3	1.4623
C504591	151	0	0	0	0	0	0	0	0	0	0	1	0.5018	0	0	0	0	1	0.4874
C504593	151	0	0	0	0	0	0	0	0	0	0	3	1.5053	0	0	0	0	3	1.4623
C504595	151	0	0	0	0	0	0	0	0	0	0	1	0.5018	0	0	0	0	1	0.4874
C504597	151	0	0	0	0	0	0	0	0	1	0.4302	3	1.5053	0	0	2	0.9529	1	0.4874
C504599	151	0	0	0	0	0	0	0	0	0	0	0	0	2	0.9481	0	0	1	0.4874
C504601	151	5	2.3603	3	1.4473	1	0.435	1	0.4001	4	1.7208	2	1.0036	7	3.3182	2	0.9529	4	1.9498
C504605	151	0	0	0	0	0	0	0	0	1	0.4302	0	0	0	0	0	0	0	0
C504607	151	0	0	0	0	0	0	0	0	0	0	0	0	0	0	0	0	0	0
C504609	151	1	0.4721	4	1.9297	2	0.8701	1	0.4001	7	3.0114	2	1.0036	3	1.4221	3	1.4293	0	0
C504611	151	0	0	0	0	1	0.435	0	0	2	0.8604	1	0.5018	1	0.474	1	0.4764	1	0.4874
C504615	151	2	0.9441	0	0	0	0	1	0.4001	1	0.4302	2	1.0036	0	0	2	0.9529	1	0.4874
C504617	151	3	1.4162	1	0.4824	3	1.3051	2	0.8001	1	0.4302	0	0	0	0	0	0	0	0
C504619	151	1	0.4721	0	0	0	0	0	0	1	0.4302	0	0	0	0	0	0	1	0.4874
C504625	151	0	0	0	0	0	0	0	0	1	0.4302	0	0	0	0	0	0	1	0.4874
C504631	151	0	0	0	0	0	0	0	0	0	0	0	0	0	0	0	0	0	0
C504635	151	0	0	1	0.4824	0	0	0	0	6	2.5812	0	0	1	0.474	1	0.4764	2	0.9749
C504637	151	0	0	0	0	0	0	0	0	0	0	0	0	1	0.474	1	0.4764	0	0
C504639	151	0	0	1	0.4824	0	0	0	0	0	0	0	0	0	0	0	0	0	0
C504643	151	0	0	1	0.4824	0	0	0	0	0	0	1	0.5018	0	0	0	0	0	0
C504645	151	4	1.8883	2	0.9648	3	1.3051	5	2.0004	0	0	0	0	1	0.474	0	0	3	1.4623
C504647	151	2	0.9441	0	0	0	0	0	0	0	0	0	0	0	0	1	0.4764	0	0
C504653	151	0	0	0	0	0	0	0	0	1	0.4302	0	0	1	0.474	1	0.4764	0	0
C504655	151	13	6.1368	13	6.2715	8	3.4803	9	3.6006	5	2.151	9	4.516	3	1.4221	3	1.4293	8	3.8996
C504657	151	0	0	0	0	0	0	0	0	0	0	0	0	0	0	0	0	0	0
C504659	151	0	0	1	0.4824	0	0	0	0	2	0.8604	0	0	0	0	0	0	0	0
C504661	151	0	0	1	0.4824	0	0	0	0	0	0	1	0.5018	0	0	1	0.4764	0	0
C504663	151	2	0.9441	1	0.4824	0	0	2	0.8001	2	0.8604	0	0	2	0.9481	2	0.9529	1	0.4874
C504671	151	0	0	0	0	0	0	0	0	2	0.8604	0	0	2	0.9481	3	1.4293	4	1.9498
C504675	151	2	0.9441	1	0.4824	1	0.435	1	0.4001	1	0.4302	2	1.0036	1	0.474	1	0.4764	1	0.4874
C504685	151	0	0	1	0.4824	0	0	0	0	0	0	1	0.5018	1	0.474	2	0.9529	2	0.9749
C504687	151	0	0	0	0	0	0	0	0	1	0.4302	1	0.5018	0	0	0	0	2	0.9749
C504689	151	0	0	1	0.4824	0	0	2	0.8001	0	0	1	0.5018	0	0	2	0.9529	1	0.4874
C504691	151	0	0	0	0	0	0	0	0	0	0	1	0.5018	2	0.9481	3	1.4293	2	0.9749
C504693	151	1	0.4721	1	0.4824	2	0.8701	2	0.8001	1	0.4302	1	0.5018	1	0.474	0	0	3	1.4623
C504703	151	0	0	0	0	0	0	0	0	0	0	0	0	0	0	0	0	0	0
C504705	151	0	0	0	0	0	0	0	0	0	0	0	0	0	0	0	0	1	0.4874
C504709	151	0	0	1	0.4824	1	0.435	9	3.6006	1	0.4302	0	0	0	0	0	0	0	0
C504715	151	0	0	0	0	0	0	0	0	0	0	0	0	1	0.474	0	0	3	1.4623
C504717	151	0	0	0	0	0	0	1	0.4001	1	0.4302	0	0	0	0	0	0	0	0
C504727	151	0	0	0	0	0	0	0	0	0	0	0	0	0	0	0	0	0	0
C504731	151	1	0.4721	0	0	0	0	0	0	3	1.2906	2	1.0036	6	2.8442	0	0	6	2.9247
C504739	151	0	0	0	0	0	0	0	0	0	0	1	0.5018	0	0	0	0	0	0
C504747	151	0	0	0	0	0	0	0	0	0	0	0	0	0	0	0	0	0	0
C504749	151	0	0	0	0	0	0	0	0	1	0.4302	0	0	0	0	0	0	0	0
C504751	151	0	0	0	0	0	0	0	0	0	0	1	0.5018	0	0	0	0	1	0.4874
C504753	151	0	0	0	0	0	0	0	0	4	1.7208	2	1.0036	0	0	1	0.4764	1	0.4874
C504755	151	0	0	0	0	0	0	0	0	0	0	0	0	0	0	0	0	1	0.4874
C504761	151	6	2.8324	0	0	1	0.435	2	0.8001	0	0	0	0	0	0	0	0	0	0
C504763	151	0	0	0	0	0	0	0	0	0	0	0	0	0	0	0	0	0	0
C504767	151	0	0	0	0	0	0	0	0	0	0	0	0	0	0	1	0.4764	0	0
C504769	151	0	0	0	0	0	0	0	0	0	0	1	0.5018	0	0	0	0	0	0
C504773	151	1	0.4721	0	0	0	0	0	0	0	0	0	0	0	0	1	0.4764	0	0
C504775	151	0	0	0	0	0	0	0	0	0	0	0	0	0	0	1	0.4764	0	0
C504777	151	0	0	0	0	1	0.435	0	0	0	0	0	0	0	0	1	0.4764	0	0
C504781	151	0	0	0	0	0	0	0	0	1	0.4302	1	0.5018	0	0	0	0	0	0
C504789	151	0	0	0	0	0	0	0	0	1	0.4302	0	0	1	0.474	1	0.4764	0	0
C504791	151	0	0	0	0	1	0.435	1	0.4001	2	0.8604	1	0.5018	0	0	0	0	1	0.4874
C504793	151	0	0	1	0.4824	0	0	3	1.2002	0	0	1	0.5018	2	0.9481	2	0.9529	2	0.9749
C504801	151	0	0	0	0	0	0	0	0	2	0.8604	0	0	0	0	0	0	0	0
C504803	151	0	0	0	0	0	0	2	0.8001	1	0.4302	0	0	0	0	0	0	0	0
C504805	151	0	0	0	0	1	0.435	0	0	0	0	1	0.5018	0	0	0	0	1	0.4874
C504807	151	0	0	0	0	0	0	0	0	0	0	0	0	0	0	0	0	0	0
C504813	151	0	0	0	0	1	0.435	0	0	0	0	0	0	0	0	0	0	1	0.4874
C504817	151	0	0	0	0	0	0	0	0	1	0.4302	1	0.5018	1	0.474	1	0.4764	2	0.9749
C504819	151	0	0	0	0	0	0	0	0	0	0	0	0	0	0	1	0.4764	1	0.4874
C504823	151	3	1.4162	2	0.9648	1	0.435	0	0	0	0	3	1.5053	2	0.9481	2	0.9529	3	1.4623
C504825	151	0	0	0	0	0	0	0	0	0	0	0	0	0	0	0	0	0	0
C504839	151	0	0	0	0	0	0	1	0.4001	0	0	0	0	1	0.474	0	0	0	0
C504841	151	1	0.4721	0	0	3	1.3051	0	0	0	0	0	0	0	0	0	0	0	0
C504843	151	0	0	0	0	0	0	0	0	0	0	0	0	0	0	0	0	1	0.4874
C504845	151	0	0	1	0.4824	1	0.435	0	0	1	0.4302	2	1.0036	2	0.9481	3	1.4293	4	1.9498
C504847	151	0	0	0	0	0	0	0	0	0	0	0	0	0	0	0	0	0	0
C504849	151	0	0	0	0	0	0	0	0	0	0	0	0	0	0	0	0	0	0
C504851	151	0	0	0	0	0	0	0	0	0	0	0	0	0	0	0	0	1	0.4874
C504853	151	1	0.4721	1	0.4824	2	0.8701	3	1.2002	1	0.4302	0	0	2	0.9481	0	0	0	0
C504869	151	0	0	0	0	0	0	0	0	1	0.4302	0	0	0	0	3	1.4293	2	0.9749
C504871	151	0	0	0	0	0	0	0	0	2	0.8604	0	0	0	0	0	0	0	0
C504873	151	0	0	0	0	0	0	0	0	0	0	0	0	0	0	2	0.9529	0	0
C504877	151	1	0.4721	3	1.4473	2	0.8701	0	0	0	0	0	0	1	0.474	0	0	0	0
C504879	151	0	0	0	0	0	0	0	0	0	0	0	0	0	0	0	0	0	0
C504881	151	1	0.4721	2	0.9648	0	0	0	0	0	0	1	0.5018	1	0.474	1	0.4764	2	0.9749
C504885	151	2	0.9441	3	1.4473	2	0.8701	2	0.8001	5	2.151	2	1.0036	2	0.9481	3	1.4293	1	0.4874
C504889	151	0	0	0	0	0	0	0	0	0	0	0	0	0	0	0	0	0	0
C504897	151	0	0	0	0	0	0	0	0	0	0	0	0	0	0	1	0.4764	0	0
C504899	151	0	0	0	0	0	0	0	0	0	0	0	0	0	0	0	0	0	0
C504909	151	2	0.9441	0	0	2	0.8701	2	0.8001	0	0	1	0.5018	0	0	0	0	0	0
C504913	151	10	4.7206	0	0	0	0	2	0.8001	4	1.7208	2	1.0036	1	0.474	4	1.9058	3	1.4623
C504917	151	4	1.8883	0	0	0	0	2	0.8001	1	0.4302	2	1.0036	4	1.8961	7	3.3351	1	0.4874
C504919	151	0	0	0	0	0	0	0	0	1	0.4302	2	1.0036	2	0.9481	1	0.4764	2	0.9749
C504927	151	0	0	0	0	0	0	0	0	1	0.4302	2	1.0036	1	0.474	0	0	0	0
C504929	151	1	0.4721	2	0.9648	0	0	0	0	0	0	0	0	0	0	1	0.4764	2	0.9749
C504931	151	0	0	0	0	0	0	0	0	0	0	1	0.5018	1	0.474	0	0	1	0.4874
C504933	151	0	0	0	0	0	0	1	0.4001	0	0	1	0.5018	1	0.474	0	0	0	0
C504935	151	0	0	1	0.4824	0	0	0	0	1	0.4302	0	0	0	0	0	0	0	0
C504937	151	0	0	0	0	0	0	1	0.4001	3	1.2906	0	0	1	0.474	1	0.4764	0	0
C504945	151	0	0	0	0	1	0.435	0	0	0	0	0	0	0	0	0	0	0	0
C504947	151	1	0.4721	2	0.9648	1	0.435	3	1.2002	0	0	0	0	3	1.4221	2	0.9529	3	1.4623
C504955	151	3	1.4162	1	0.4824	3	1.3051	7	2.8005	0	0	2	1.0036	2	0.9481	1	0.4764	1	0.4874
C504959	151	2	0.9441	0	0	0	0	0	0	2	0.8604	0	0	0	0	0	0	3	1.4623
C504963	151	0	0	1	0.4824	0	0	4	1.6003	3	1.2906	1	0.5018	4	1.8961	2	0.9529	0	0
C504973	151	0	0	0	0	0	0	0	0	1	0.4302	0	0	0	0	0	0	1	0.4874
C504977	151	0	0	0	0	0	0	0	0	0	0	0	0	0	0	0	0	0	0
C504979	151	0	0	0	0	0	0	0	0	0	0	0	0	0	0	0	0	0	0
C504981	151	0	0	0	0	0	0	0	0	0	0	0	0	0	0	0	0	0	0
C504983	151	0	0	1	0.4824	0	0	2	0.8001	1	0.4302	1	0.5018	1	0.474	3	1.4293	0	0
C504989	151	2	0.9441	6	2.8945	5	2.1752	7	2.8005	1	0.4302	0	0	0	0	0	0	1	0.4874
C505001	151	0	0	0	0	0	0	0	0	0	0	0	0	0	0	0	0	0	0
C505005	151	0	0	0	0	1	0.435	1	0.4001	3	1.2906	1	0.5018	0	0	1	0.4764	0	0
C505011	151	0	0	0	0	0	0	0	0	0	0	0	0	0	0	0	0	0	0
C505013	151	0	0	0	0	0	0	0	0	2	0.8604	0	0	0	0	1	0.4764	1	0.4874
C505015	151	4	1.8883	2	0.9648	1	0.435	3	1.2002	5	2.151	0	0	2	0.9481	0	0	3	1.4623
C505017	151	0	0	0	0	0	0	1	0.4001	0	0	2	1.0036	0	0	2	0.9529	0	0
C505021	151	0	0	0	0	0	0	0	0	1	0.4302	0	0	0	0	2	0.9529	1	0.4874
C505031	151	0	0	0	0	0	0	0	0	0	0	0	0	0	0	0	0	0	0
C505033	151	0	0	0	0	0	0	0	0	0	0	0	0	0	0	0	0	0	0
C505035	151	0	0	0	0	0	0	0	0	0	0	0	0	0	0	0	0	0	0
C505037	151	0	0	0	0	0	0	0	0	0	0	0	0	0	0	2	0.9529	1	0.4874
C505041	151	18	8.4971	13	6.2715	39	16.9663	10	4.0007	11	4.7322	5	2.5089	15	7.1105	9	4.288	17	8.2866
C505043	151	1	0.4721	4	1.9297	3	1.3051	3	1.2002	0	0	1	0.5018	0	0	0	0	2	0.9749
C505045	151	0	0	0	0	1	0.435	0	0	2	0.8604	0	0	0	0	0	0	0	0
C505047	151	0	0	0	0	0	0	0	0	0	0	0	0	0	0	0	0	0	0
C505049	151	0	0	0	0	0	0	0	0	2	0.8604	1	0.5018	2	0.9481	0	0	1	0.4874
C505051	151	0	0	0	0	0	0	0	0	0	0	0	0	0	0	0	0	0	0
C505059	151	0	0	1	0.4824	1	0.435	1	0.4001	0	0	1	0.5018	0	0	2	0.9529	6	2.9247
C505061	151	0	0	0	0	0	0	0	0	0	0	0	0	1	0.474	2	0.9529	1	0.4874
C505063	151	0	0	0	0	1	0.435	0	0	1	0.4302	1	0.5018	4	1.8961	8	3.8115	1	0.4874
C505065	151	0	0	0	0	1	0.435	1	0.4001	1	0.4302	0	0	0	0	0	0	0	0
C505067	151	3	1.4162	2	0.9648	4	1.7401	1	0.4001	0	0	3	1.5053	1	0.474	0	0	1	0.4874
C505071	151	0	0	0	0	0	0	0	0	0	0	0	0	0	0	0	0	1	0.4874
C505077	151	0	0	13	6.2715	10	4.3503	3	1.2002	13	5.5926	15	7.5267	10	4.7403	3	1.4293	4	1.9498
C505083	151	0	0	0	0	0	0	0	0	0	0	0	0	1	0.474	1	0.4764	1	0.4874
C505085	151	0	0	0	0	0	0	1	0.4001	0	0	0	0	0	0	0	0	0	0
C505089	151	0	0	0	0	0	0	0	0	1	0.4302	1	0.5018	1	0.474	1	0.4764	0	0
C505095	151	0	0	0	0	0	0	2	0.8001	0	0	2	1.0036	1	0.474	1	0.4764	1	0.4874
C505099	151	14	6.6089	11	5.3066	6	2.6102	32	12.8023	16	6.8832	10	5.0178	15	7.1105	18	8.5759	9	4.387
C505103	151	1	0.4721	2	0.9648	2	0.8701	0	0	1	0.4302	2	1.0036	0	0	0	0	0	0
C505105	151	0	0	0	0	0	0	0	0	0	0	0	0	0	0	0	0	0	0
C505111	151	0	0	0	0	0	0	0	0	0	0	0	0	0	0	1	0.4764	0	0
C505115	151	0	0	0	0	0	0	0	0	0	0	0	0	0	0	0	0	0	0
C505117	151	0	0	0	0	0	0	0	0	0	0	0	0	0	0	1	0.4764	2	0.9749
C505119	151	1	0.4721	1	0.4824	0	0	4	1.6003	0	0	1	0.5018	0	0	0	0	3	1.4623
C505121	151	2	0.9441	0	0	1	0.435	3	1.2002	2	0.8604	1	0.5018	2	0.9481	10	4.7644	4	1.9498
C505123	151	0	0	2	0.9648	1	0.435	1	0.4001	0	0	1	0.5018	0	0	0	0	0	0
C505125	151	0	0	0	0	0	0	0	0	0	0	0	0	0	0	0	0	0	0
C505129	151	0	0	0	0	0	0	0	0	1	0.4302	0	0	0	0	0	0	0	0
C505141	151	0	0	0	0	0	0	0	0	1	0.4302	0	0	0	0	1	0.4764	0	0
C505147	151	3	1.4162	4	1.9297	9	3.9153	4	1.6003	4	1.7208	1	0.5018	0	0	4	1.9058	1	0.4874
C505149	151	0	0	0	0	1	0.435	3	1.2002	2	0.8604	0	0	0	0	0	0	1	0.4874
C505157	151	0	0	0	0	1	0.435	5	2.0004	0	0	0	0	1	0.474	0	0	2	0.9749
C505165	151	0	0	0	0	2	0.8701	0	0	2	0.8604	1	0.5018	2	0.9481	1	0.4764	3	1.4623
C505171	151	3	1.4162	1	0.4824	2	0.8701	11	4.4008	2	0.8604	5	2.5089	2	0.9481	1	0.4764	3	1.4623
C505179	151	1	0.4721	0	0	0	0	0	0	0	0	0	0	1	0.474	0	0	0	0
C505183	151	1	0.4721	4	1.9297	0	0	2	0.8001	2	0.8604	1	0.5018	0	0	0	0	0	0
C505185	151	0	0	0	0	0	0	0	0	0	0	0	0	0	0	0	0	0	0
C505187	151	0	0	0	0	0	0	0	0	0	0	0	0	0	0	0	0	0	0
C505191	151	0	0	0	0	0	0	0	0	0	0	0	0	1	0.474	0	0	1	0.4874
C505193	151	0	0	1	0.4824	0	0	0	0	0	0	0	0	0	0	0	0	1	0.4874
C505195	151	5	2.3603	2	0.9648	0	0	0	0	1	0.4302	0	0	0	0	0	0	1	0.4874
C505197	151	0	0	0	0	0	0	0	0	1	0.4302	0	0	0	0	0	0	0	0
C505199	151	2	0.9441	2	0.9648	2	0.8701	2	0.8001	1	0.4302	1	0.5018	1	0.474	0	0	2	0.9749
C505201	151	1	0.4721	1	0.4824	0	0	0	0	0	0	0	0	0	0	0	0	0	0
C505203	151	0	0	0	0	0	0	0	0	0	0	0	0	0	0	2	0.9529	0	0
C505205	151	0	0	4	1.9297	0	0	4	1.6003	1	0.4302	0	0	2	0.9481	0	0	0	0
C505209	151	0	0	0	0	0	0	0	0	2	0.8604	0	0	2	0.9481	1	0.4764	3	1.4623
C505211	151	0	0	0	0	0	0	0	0	2	0.8604	0	0	2	0.9481	0	0	2	0.9749
C505215	151	0	0	2	0.9648	0	0	0	0	0	0	0	0	0	0	0	0	1	0.4874
C505219	151	0	0	0	0	1	0.435	1	0.4001	0	0	1	0.5018	0	0	1	0.4764	1	0.4874
C505221	151	0	0	0	0	1	0.435	1	0.4001	0	0	1	0.5018	1	0.474	0	0	1	0.4874
C505223	151	0	0	0	0	0	0	1	0.4001	0	0	0	0	0	0	0	0	0	0
C505227	151	0	0	0	0	0	0	1	0.4001	0	0	1	0.5018	1	0.474	0	0	2	0.9749
C505229	151	1	0.4721	0	0	1	0.435	0	0	1	0.4302	0	0	4	1.8961	3	1.4293	1	0.4874
C505233	151	1	0.4721	2	0.9648	2	0.8701	3	1.2002	1	0.4302	2	1.0036	1	0.474	1	0.4764	1	0.4874
C505237	151	0	0	0	0	0	0	0	0	0	0	0	0	0	0	0	0	0	0
C505239	151	0	0	0	0	0	0	0	0	0	0	1	0.5018	0	0	0	0	0	0
C505241	151	5	2.3603	1	0.4824	2	0.8701	3	1.2002	2	0.8604	3	1.5053	1	0.474	1	0.4764	2	0.9749
C505243	151	0	0	0	0	0	0	0	0	0	0	1	0.5018	0	0	0	0	0	0
C505245	151	0	0	0	0	0	0	0	0	0	0	0	0	1	0.474	3	1.4293	0	0
C505249	151	0	0	0	0	0	0	0	0	0	0	0	0	1	0.474	1	0.4764	0	0
C505253	151	0	0	0	0	0	0	1	0.4001	0	0	0	0	1	0.474	1	0.4764	1	0.4874
C505255	151	5	2.3603	2	0.9648	1	0.435	3	1.2002	1	0.4302	2	1.0036	5	2.3702	5	2.3822	6	2.9247
C505257	151	2	0.9441	2	0.9648	3	1.3051	1	0.4001	1	0.4302	4	2.0071	1	0.474	1	0.4764	0	0
C505259	151	0	0	0	0	0	0	0	0	0	0	0	0	1	0.474	0	0	0	0
C505261	151	0	0	0	0	0	0	0	0	0	0	1	0.5018	0	0	0	0	1	0.4874
C505263	151	0	0	0	0	0	0	0	0	0	0	0	0	0	0	0	0	0	0
C505275	151	0	0	0	0	0	0	0	0	0	0	0	0	0	0	0	0	0	0
C505277	151	0	0	1	0.4824	3	1.3051	0	0	0	0	0	0	0	0	1	0.4764	0	0
C505279	151	0	0	0	0	0	0	0	0	1	0.4302	0	0	1	0.474	1	0.4764	1	0.4874
C505281	151	0	0	0	0	0	0	0	0	0	0	0	0	0	0	1	0.4764	0	0
C505283	151	0	0	0	0	0	0	0	0	0	0	1	0.5018	0	0	2	0.9529	0	0
C505285	151	0	0	0	0	0	0	0	0	0	0	0	0	0	0	1	0.4764	0	0
C505287	151	0	0	0	0	0	0	0	0	0	0	0	0	0	0	0	0	0	0
C505295	151	0	0	0	0	1	0.435	0	0	1	0.4302	1	0.5018	1	0.474	0	0	0	0
C505297	151	0	0	0	0	0	0	0	0	1	0.4302	1	0.5018	0	0	2	0.9529	0	0
C505303	151	0	0	0	0	0	0	0	0	1	0.4302	0	0	2	0.9481	0	0	2	0.9749
C505309	151	1	0.4721	0	0	0	0	1	0.4001	2	0.8604	2	1.0036	2	0.9481	2	0.9529	2	0.9749
C505313	151	0	0	0	0	0	0	0	0	0	0	0	0	0	0	0	0	0	0
C505315	151	0	0	4	1.9297	0	0	2	0.8001	0	0	0	0	0	0	0	0	0	0
C505317	151	1	0.4721	5	2.4121	1	0.435	3	1.2002	3	1.2906	2	1.0036	3	1.4221	0	0	2	0.9749
C505319	151	0	0	0	0	0	0	0	0	0	0	0	0	0	0	0	0	0	0
C505321	151	0	0	0	0	0	0	0	0	0	0	0	0	0	0	0	0	0	0
C505327	151	0	0	0	0	0	0	0	0	0	0	1	0.5018	1	0.474	0	0	0	0
C505329	151	0	0	0	0	1	0.435	1	0.4001	1	0.4302	0	0	0	0	0	0	0	0
C505333	151	0	0	0	0	0	0	0	0	0	0	0	0	0	0	0	0	0	0
C505339	151	3	1.4162	0	0	1	0.435	0	0	2	0.8604	0	0	0	0	0	0	0	0
C505341	151	0	0	0	0	0	0	0	0	0	0	2	1.0036	0	0	2	0.9529	1	0.4874
C505345	151	0	0	1	0.4824	0	0	1	0.4001	0	0	1	0.5018	2	0.9481	1	0.4764	2	0.9749
C505347	151	1	0.4721	2	0.9648	2	0.8701	3	1.2002	1	0.4302	4	2.0071	5	2.3702	1	0.4764	5	2.4372
C505353	151	1	0.4721	1	0.4824	2	0.8701	4	1.6003	1	0.4302	1	0.5018	5	2.3702	0	0	2	0.9749
C505357	151	0	0	0	0	0	0	0	0	0	0	0	0	0	0	0	0	0	0
C505369	151	0	0	0	0	0	0	0	0	0	0	0	0	0	0	0	0	0	0
C505371	151	1	0.4721	0	0	1	0.435	0	0	3	1.2906	0	0	0	0	0	0	1	0.4874
C505377	151	0	0	0	0	0	0	0	0	0	0	0	0	0	0	0	0	2	0.9749
C505379	151	0	0	0	0	0	0	0	0	0	0	0	0	0	0	0	0	0	0
C505381	151	1	0.4721	0	0	0	0	1	0.4001	0	0	1	0.5018	1	0.474	1	0.4764	0	0
C505389	151	2	0.9441	1	0.4824	0	0	2	0.8001	0	0	4	2.0071	4	1.8961	1	0.4764	2	0.9749
C505393	151	3	1.4162	0	0	3	1.3051	0	0	2	0.8604	1	0.5018	0	0	1	0.4764	0	0
C505401	151	0	0	0	0	0	0	0	0	0	0	0	0	0	0	0	0	0	0
C505403	151	0	0	1	0.4824	0	0	0	0	0	0	0	0	0	0	0	0	0	0
C505405	151	0	0	0	0	0	0	0	0	0	0	0	0	0	0	0	0	0	0
C505411	151	0	0	0	0	0	0	0	0	0	0	0	0	0	0	0	0	0	0
C505417	151	0	0	0	0	0	0	0	0	3	1.2906	6	3.0107	7	3.3182	6	2.8586	3	1.4623
C505423	151	2	0.9441	0	0	1	0.435	0	0	1	0.4302	0	0	1	0.474	0	0	0	0
C505427	151	3	1.4162	3	1.4473	2	0.8701	5	2.0004	5	2.151	6	3.0107	5	2.3702	4	1.9058	3	1.4623
C505435	151	88	41.5415	63	30.3925	89	38.7179	101	40.4072	111	47.7522	64	32.1137	63	29.8641	90	42.8796	72	35.0963
C505437	151	4	1.8883	7	3.3769	7	3.0452	5	2.0004	0	0	2	1.0036	1	0.474	0	0	2	0.9749
C505439	151	49	23.1311	49	23.6386	36	15.6612	86	34.4061	38	16.3476	34	17.0604	37	17.5393	31	14.7696	31	15.1109
C505449	151	0	0	0	0	0	0	0	0	0	0	0	0	0	0	0	0	0	0
C505451	151	4	1.8883	1	0.4824	2	0.8701	4	1.6003	2	0.8604	0	0	1	0.474	2	0.9529	1	0.4874
C505459	151	0	0	0	0	2	0.8701	0	0	0	0	1	0.5018	0	0	1	0.4764	4	1.9498
C505465	151	1	0.4721	0	0	1	0.435	0	0	0	0	0	0	0	0	0	0	0	0
C505473	151	0	0	0	0	0	0	0	0	0	0	0	0	0	0	0	0	0	0
C505475	151	0	0	0	0	0	0	0	0	0	0	0	0	0	0	0	0	0	0
C505477	151	0	0	0	0	0	0	0	0	0	0	0	0	0	0	0	0	0	0
C505479	151	0	0	0	0	0	0	0	0	0	0	0	0	0	0	1	0.4764	0	0
C505481	151	0	0	0	0	0	0	0	0	0	0	0	0	0	0	0	0	0	0
C505485	151	0	0	0	0	0	0	1	0.4001	0	0	0	0	0	0	0	0	1	0.4874
C505489	151	0	0	0	0	0	0	0	0	0	0	0	0	0	0	0	0	0	0
C505495	151	0	0	0	0	1	0.435	1	0.4001	1	0.4302	0	0	1	0.474	1	0.4764	0	0
C505501	151	1	0.4721	2	0.9648	1	0.435	3	1.2002	1	0.4302	0	0	1	0.474	3	1.4293	2	0.9749
C505507	151	0	0	0	0	0	0	0	0	1	0.4302	0	0	1	0.474	0	0	1	0.4874
C505511	151	0	0	0	0	0	0	0	0	1	0.4302	0	0	0	0	0	0	1	0.4874
C505515	151	0	0	1	0.4824	3	1.3051	1	0.4001	1	0.4302	0	0	0	0	0	0	0	0
C505517	151	0	0	0	0	0	0	0	0	2	0.8604	0	0	0	0	2	0.9529	0	0
C505521	151	0	0	0	0	0	0	0	0	0	0	0	0	0	0	0	0	0	0
C505525	151	0	0	0	0	0	0	0	0	0	0	0	0	0	0	0	0	0	0
C505527	151	0	0	0	0	0	0	0	0	1	0.4302	0	0	0	0	0	0	2	0.9749
C505529	151	0	0	0	0	0	0	2	0.8001	1	0.4302	1	0.5018	0	0	2	0.9529	1	0.4874
C505535	151	0	0	0	0	0	0	0	0	0	0	0	0	0	0	0	0	0	0
C505541	151	0	0	0	0	0	0	0	0	0	0	0	0	1	0.474	1	0.4764	0	0
C505545	151	0	0	0	0	1	0.435	0	0	1	0.4302	0	0	0	0	0	0	1	0.4874
C505547	151	2	0.9441	1	0.4824	1	0.435	4	1.6003	0	0	0	0	0	0	0	0	4	1.9498
C505551	151	0	0	0	0	0	0	0	0	0	0	0	0	0	0	0	0	0	0
C505553	151	9	4.2486	4	1.9297	8	3.4803	11	4.4008	4	1.7208	6	3.0107	7	3.3182	2	0.9529	10	4.8745
C505555	151	1	0.4721	0	0	0	0	0	0	0	0	0	0	0	0	0	0	0	0
C505567	151	0	0	0	0	0	0	0	0	0	0	1	0.5018	0	0	0	0	0	0
C505575	151	1	0.4721	0	0	0	0	1	0.4001	3	1.2906	0	0	2	0.9481	2	0.9529	1	0.4874
C505585	151	0	0	0	0	0	0	0	0	0	0	0	0	0	0	0	0	0	0
C505591	151	1	0.4721	0	0	4	1.7401	0	0	5	2.151	9	4.516	4	1.8961	8	3.8115	5	2.4372
C505593	151	1	0.4721	2	0.9648	0	0	0	0	1	0.4302	6	3.0107	7	3.3182	0	0	1	0.4874
C505595	151	2	0.9441	1	0.4824	0	0	0	0	0	0	0	0	2	0.9481	1	0.4764	1	0.4874
C505597	151	0	0	0	0	0	0	0	0	0	0	1	0.5018	0	0	1	0.4764	0	0
C505599	151	1	0.4721	0	0	1	0.435	1	0.4001	0	0	0	0	0	0	1	0.4764	0	0
C505601	151	1	0.4721	0	0	0	0	0	0	0	0	0	0	0	0	0	0	0	0
C505603	151	0	0	0	0	0	0	0	0	1	0.4302	2	1.0036	2	0.9481	5	2.3822	7	3.4121
C505605	151	0	0	0	0	0	0	0	0	0	0	0	0	1	0.474	2	0.9529	0	0
C505607	151	0	0	0	0	0	0	0	0	2	0.8604	1	0.5018	1	0.474	1	0.4764	1	0.4874
C505609	151	4	1.8883	3	1.4473	1	0.435	2	0.8001	3	1.2906	0	0	0	0	0	0	0	0
C505611	151	0	0	0	0	2	0.8701	0	0	0	0	0	0	0	0	0	0	0	0
C505613	151	0	0	0	0	0	0	0	0	0	0	0	0	0	0	0	0	0	0
C505615	151	0	0	0	0	0	0	0	0	2	0.8604	0	0	0	0	2	0.9529	1	0.4874
C505617	151	0	0	0	0	0	0	0	0	1	0.4302	1	0.5018	1	0.474	2	0.9529	1	0.4874
C505619	151	0	0	0	0	0	0	0	0	0	0	0	0	0	0	0	0	0	0
C505623	151	3	1.4162	2	0.9648	1	0.435	3	1.2002	3	1.2906	2	1.0036	2	0.9481	1	0.4764	0	0
C505629	151	0	0	0	0	0	0	4	1.6003	0	0	0	0	1	0.474	0	0	1	0.4874
C505633	151	0	0	0	0	0	0	0	0	0	0	0	0	0	0	0	0	0	0
C505637	151	0	0	0	0	0	0	0	0	0	0	0	0	0	0	0	0	0	0
C505639	151	0	0	0	0	0	0	0	0	0	0	0	0	0	0	0	0	0	0
C505641	151	0	0	0	0	0	0	0	0	0	0	0	0	0	0	0	0	0	0
C505649	151	0	0	0	0	0	0	0	0	0	0	0	0	1	0.474	0	0	0	0
C505653	151	0	0	0	0	0	0	0	0	5	2.151	0	0	0	0	0	0	0	0
C505655	151	0	0	0	0	0	0	0	0	0	0	0	0	0	0	0	0	0	0
C505659	151	2	0.9441	7	3.3769	1	0.435	10	4.0007	3	1.2906	1	0.5018	4	1.8961	4	1.9058	3	1.4623
C505661	151	3	1.4162	2	0.9648	4	1.7401	2	0.8001	4	1.7208	1	0.5018	4	1.8961	2	0.9529	4	1.9498
C505665	151	0	0	0	0	0	0	0	0	16	6.8832	7	3.5124	9	4.2663	3	1.4293	11	5.3619
C505677	151	3	1.4162	4	1.9297	2	0.8701	1	0.4001	3	1.2906	1	0.5018	2	0.9481	0	0	3	1.4623
C505679	151	2	0.9441	2	0.9648	3	1.3051	1	0.4001	2	0.8604	0	0	2	0.9481	1	0.4764	0	0
C505681	151	1	0.4721	0	0	2	0.8701	1	0.4001	0	0	0	0	0	0	1	0.4764	0	0
C505685	151	1	0.4721	2	0.9648	0	0	3	1.2002	1	0.4302	0	0	0	0	0	0	0	0
C505687	151	0	0	0	0	0	0	0	0	1	0.4302	0	0	1	0.474	0	0	0	0
C505691	151	0	0	0	0	0	0	0	0	0	0	0	0	0	0	0	0	1	0.4874
C505697	151	0	0	0	0	0	0	1	0.4001	1	0.4302	0	0	0	0	0	0	0	0
C505705	151	0	0	0	0	0	0	0	0	0	0	0	0	0	0	0	0	0	0
C505709	151	0	0	0	0	0	0	0	0	0	0	0	0	0	0	0	0	1	0.4874
C505711	151	0	0	0	0	1	0.435	3	1.2002	2	0.8604	2	1.0036	1	0.474	1	0.4764	1	0.4874
C505719	151	7	3.3044	4	1.9297	4	1.7401	2	0.8001	1	0.4302	1	0.5018	4	1.8961	0	0	2	0.9749
C505721	151	0	0	0	0	0	0	0	0	3	1.2906	0	0	0	0	1	0.4764	1	0.4874
C505735	151	0	0	1	0.4824	0	0	1	0.4001	0	0	0	0	0	0	0	0	1	0.4874
C505739	151	1	0.4721	0	0	0	0	2	0.8001	0	0	1	0.5018	2	0.9481	1	0.4764	0	0
C505741	151	0	0	0	0	0	0	0	0	0	0	0	0	0	0	0	0	0	0
C505747	151	0	0	0	0	0	0	2	0.8001	0	0	0	0	0	0	1	0.4764	2	0.9749
C505751	151	0	0	0	0	0	0	0	0	0	0	0	0	0	0	2	0.9529	1	0.4874
C505753	151	0	0	0	0	0	0	1	0.4001	1	0.4302	2	1.0036	1	0.474	1	0.4764	1	0.4874
C505757	151	1	0.4721	0	0	1	0.435	3	1.2002	0	0	0	0	0	0	0	0	0	0
C505763	151	0	0	0	0	0	0	0	0	0	0	0	0	1	0.474	0	0	0	0
C505765	151	17	8.0251	13	6.2715	24	10.4408	29	11.6021	5	2.151	6	3.0107	4	1.8961	9	4.288	5	2.4372
C505767	151	0	0	0	0	0	0	0	0	0	0	0	0	0	0	0	0	0	0
C505769	151	0	0	0	0	0	0	0	0	0	0	0	0	0	0	0	0	0	0
C505773	151	0	0	0	0	0	0	0	0	1	0.4302	1	0.5018	1	0.474	0	0	2	0.9749
C505779	151	0	0	2	0.9648	0	0	2	0.8001	0	0	0	0	0	0	1	0.4764	1	0.4874
C505791	151	0	0	0	0	0	0	0	0	1	0.4302	0	0	1	0.474	0	0	0	0
C505793	151	39	18.4104	53	25.5683	40	17.4013	64	25.6045	24	10.3248	28	14.0498	23	10.9028	22	10.4817	10	4.8745
C505795	151	0	0	0	0	0	0	0	0	1	0.4302	0	0	1	0.474	2	0.9529	1	0.4874
C505797	151	3	1.4162	0	0	0	0	0	0	0	0	0	0	0	0	0	0	0	0
C505801	151	9	4.2486	0	0	0	0	0	0	0	0	0	0	1	0.474	0	0	1	0.4874
C505803	151	0	0	0	0	0	0	0	0	0	0	0	0	0	0	0	0	0	0
C505805	151	0	0	0	0	0	0	0	0	0	0	0	0	0	0	0	0	0	0
C505807	151	18	8.4971	14	6.7539	17	7.3955	24	9.6017	24	10.3248	10	5.0178	18	8.5326	22	10.4817	14	6.8243
C505809	151	0	0	0	0	0	0	0	0	1	0.4302	0	0	0	0	1	0.4764	0	0
C505815	151	1	0.4721	0	0	0	0	2	0.8001	3	1.2906	2	1.0036	3	1.4221	2	0.9529	2	0.9749
C505819	151	0	0	0	0	1	0.435	2	0.8001	0	0	0	0	0	0	0	0	0	0
C505821	151	0	0	0	0	0	0	0	0	0	0	0	0	0	0	0	0	2	0.9749
C505825	151	0	0	0	0	0	0	0	0	0	0	0	0	1	0.474	0	0	0	0
C505827	151	0	0	0	0	0	0	0	0	0	0	0	0	0	0	0	0	0	0
C505831	151	0	0	0	0	1	0.435	1	0.4001	0	0	0	0	0	0	2	0.9529	1	0.4874
C505847	151	0	0	0	0	0	0	1	0.4001	1	0.4302	0	0	0	0	0	0	0	0
C505849	151	0	0	0	0	0	0	0	0	0	0	0	0	0	0	0	0	0	0
C505853	151	0	0	0	0	0	0	0	0	0	0	0	0	1	0.474	1	0.4764	1	0.4874
C505855	151	0	0	0	0	0	0	0	0	0	0	0	0	0	0	0	0	0	0
C505859	151	0	0	0	0	0	0	0	0	0	0	0	0	0	0	0	0	1	0.4874
C505861	151	1	0.4721	0	0	1	0.435	2	0.8001	2	0.8604	0	0	2	0.9481	0	0	0	0
C505863	151	4	1.8883	8	3.8594	4	1.7401	6	2.4004	1	0.4302	2	1.0036	3	1.4221	0	0	0	0
C505867	151	3	1.4162	0	0	5	2.1752	2	0.8001	1	0.4302	1	0.5018	1	0.474	0	0	1	0.4874
C505869	151	0	0	1	0.4824	0	0	1	0.4001	0	0	0	0	0	0	0	0	0	0
C505871	151	0	0	0	0	0	0	0	0	0	0	0	0	0	0	0	0	0	0
C505873	151	0	0	0	0	0	0	0	0	2	0.8604	0	0	1	0.474	0	0	0	0
C505879	151	0	0	0	0	0	0	0	0	0	0	0	0	0	0	0	0	0	0
C505881	151	3	1.4162	2	0.9648	2	0.8701	2	0.8001	0	0	0	0	0	0	1	0.4764	0	0
C505885	151	0	0	1	0.4824	0	0	0	0	1	0.4302	0	0	4	1.8961	1	0.4764	0	0
C505887	151	0	0	0	0	0	0	0	0	0	0	0	0	0	0	0	0	0	0
C505891	151	0	0	0	0	0	0	0	0	0	0	0	0	0	0	0	0	0	0
C505897	151	0	0	0	0	0	0	0	0	0	0	0	0	0	0	0	0	0	0
C505909	151	0	0	0	0	0	0	0	0	0	0	0	0	0	0	0	0	0	0
C505913	151	1	0.4721	0	0	1	0.435	0	0	0	0	0	0	1	0.474	0	0	1	0.4874
C505917	151	0	0	0	0	0	0	0	0	0	0	0	0	0	0	1	0.4764	1	0.4874
C505921	151	0	0	0	0	0	0	0	0	0	0	0	0	0	0	0	0	0	0
C505923	151	0	0	1	0.4824	0	0	0	0	1	0.4302	0	0	0	0	1	0.4764	1	0.4874
C505925	151	2	0.9441	3	1.4473	0	0	3	1.2002	0	0	0	0	0	0	1	0.4764	1	0.4874
C505929	151	0	0	1	0.4824	0	0	1	0.4001	0	0	1	0.5018	4	1.8961	2	0.9529	2	0.9749
C505935	151	0	0	1	0.4824	1	0.435	0	0	0	0	1	0.5018	0	0	1	0.4764	1	0.4874
C505937	151	0	0	1	0.4824	0	0	0	0	3	1.2906	4	2.0071	1	0.474	7	3.3351	2	0.9749
C505945	151	0	0	0	0	0	0	0	0	0	0	2	1.0036	1	0.474	2	0.9529	0	0
C505947	151	0	0	0	0	0	0	0	0	0	0	0	0	0	0	0	0	2	0.9749
C505951	151	0	0	0	0	0	0	0	0	0	0	0	0	0	0	0	0	0	0
C505953	151	1	0.4721	1	0.4824	0	0	4	1.6003	1	0.4302	1	0.5018	0	0	1	0.4764	0	0
C505957	151	0	0	0	0	0	0	0	0	2	0.8604	1	0.5018	2	0.9481	0	0	2	0.9749
C505961	151	0	0	0	0	0	0	0	0	0	0	0	0	0	0	0	0	0	0
C505963	151	0	0	0	0	0	0	0	0	0	0	0	0	0	0	0	0	0	0
C505967	151	0	0	0	0	1	0.435	0	0	1	0.4302	0	0	1	0.474	0	0	0	0
C505969	151	2	0.9441	4	1.9297	3	1.3051	2	0.8001	0	0	2	1.0036	1	0.474	0	0	1	0.4874
C505973	151	0	0	0	0	0	0	0	0	0	0	0	0	0	0	0	0	0	0
C505975	151	1	0.4721	0	0	0	0	0	0	0	0	0	0	0	0	2	0.9529	1	0.4874
C505979	151	2	0.9441	1	0.4824	0	0	1	0.4001	0	0	2	1.0036	1	0.474	1	0.4764	3	1.4623
C505989	151	0	0	0	0	0	0	0	0	0	0	2	1.0036	0	0	1	0.4764	1	0.4874
C505997	151	0	0	0	0	0	0	0	0	0	0	0	0	0	0	0	0	0	0
C505999	151	0	0	0	0	0	0	0	0	0	0	0	0	0	0	1	0.4764	0	0
C506001	151	1	0.4721	0	0	1	0.435	2	0.8001	2	0.8604	2	1.0036	5	2.3702	5	2.3822	3	1.4623
C506003	151	0	0	0	0	0	0	0	0	1	0.4302	1	0.5018	0	0	0	0	0	0
C506011	151	0	0	1	0.4824	2	0.8701	1	0.4001	3	1.2906	2	1.0036	4	1.8961	5	2.3822	1	0.4874
C506013	151	2	0.9441	0	0	0	0	1	0.4001	1	0.4302	2	1.0036	2	0.9481	1	0.4764	0	0
C506017	151	0	0	0	0	0	0	0	0	0	0	0	0	0	0	0	0	0	0
C506019	151	0	0	0	0	0	0	0	0	0	0	0	0	0	0	0	0	0	0
C506025	151	0	0	0	0	0	0	0	0	0	0	0	0	1	0.474	1	0.4764	3	1.4623
C506033	151	0	0	0	0	0	0	0	0	0	0	0	0	2	0.9481	1	0.4764	2	0.9749
C506041	151	0	0	0	0	0	0	0	0	1	0.4302	1	0.5018	0	0	0	0	0	0
C506043	151	0	0	1	0.4824	0	0	0	0	1	0.4302	0	0	1	0.474	0	0	1	0.4874
C506047	151	0	0	0	0	0	0	0	0	1	0.4302	0	0	0	0	0	0	0	0
C506053	151	1	0.4721	0	0	0	0	1	0.4001	1	0.4302	0	0	0	0	0	0	0	0
C506057	151	0	0	0	0	0	0	0	0	2	0.8604	0	0	1	0.474	0	0	1	0.4874
C506061	151	0	0	0	0	0	0	0	0	0	0	1	0.5018	0	0	0	0	0	0
C506063	151	0	0	0	0	0	0	0	0	0	0	0	0	0	0	0	0	1	0.4874
C506067	151	0	0	0	0	0	0	0	0	0	0	1	0.5018	0	0	0	0	0	0
C506071	151	1	0.4721	0	0	0	0	0	0	0	0	0	0	1	0.474	0	0	0	0
C506077	151	0	0	0	0	0	0	0	0	3	1.2906	1	0.5018	2	0.9481	1	0.4764	2	0.9749
C506079	151	0	0	0	0	0	0	1	0.4001	0	0	0	0	0	0	1	0.4764	1	0.4874
C506085	151	0	0	0	0	0	0	0	0	0	0	0	0	1	0.474	0	0	0	0
C506089	151	1	0.4721	0	0	3	1.3051	0	0	0	0	0	0	0	0	0	0	0	0
C506091	151	0	0	0	0	1	0.435	0	0	0	0	0	0	0	0	0	0	1	0.4874
C506093	151	0	0	0	0	1	0.435	0	0	2	0.8604	4	2.0071	6	2.8442	11	5.2408	1	0.4874
C506095	151	0	0	1	0.4824	0	0	1	0.4001	0	0	0	0	0	0	1	0.4764	0	0
C506099	151	0	0	0	0	0	0	0	0	0	0	0	0	0	0	0	0	0	0
C506101	151	1	0.4721	0	0	0	0	1	0.4001	1	0.4302	0	0	1	0.474	1	0.4764	0	0
C506105	151	0	0	0	0	1	0.435	0	0	0	0	2	1.0036	1	0.474	3	1.4293	0	0
C506107	151	2	0.9441	0	0	0	0	1	0.4001	0	0	0	0	0	0	0	0	0	0
C506111	151	0	0	0	0	1	0.435	1	0.4001	2	0.8604	2	1.0036	0	0	1	0.4764	1	0.4874
C506113	151	0	0	0	0	0	0	1	0.4001	3	1.2906	0	0	1	0.474	2	0.9529	4	1.9498
C506117	151	1	0.4721	0	0	1	0.435	0	0	4	1.7208	0	0	0	0	1	0.4764	1	0.4874
C506121	151	0	0	0	0	0	0	0	0	0	0	0	0	0	0	0	0	0	0
C506123	151	3	1.4162	2	0.9648	1	0.435	3	1.2002	4	1.7208	4	2.0071	5	2.3702	2	0.9529	3	1.4623
C506129	151	0	0	0	0	0	0	1	0.4001	2	0.8604	1	0.5018	3	1.4221	2	0.9529	2	0.9749
C506135	151	0	0	0	0	0	0	0	0	1	0.4302	1	0.5018	0	0	0	0	0	0
C506137	151	0	0	0	0	0	0	0	0	0	0	0	0	0	0	0	0	0	0
C506139	151	0	0	0	0	0	0	0	0	0	0	0	0	0	0	0	0	0	0
C506149	151	0	0	0	0	0	0	0	0	0	0	0	0	0	0	1	0.4764	1	0.4874
C506151	151	0	0	0	0	0	0	1	0.4001	1	0.4302	0	0	0	0	0	0	0	0
C506157	151	0	0	0	0	0	0	0	0	0	0	1	0.5018	1	0.474	0	0	0	0
C506159	151	3	1.4162	1	0.4824	0	0	0	0	9	3.8718	6	3.0107	8	3.7923	10	4.7644	14	6.8243
C506171	151	0	0	0	0	1	0.435	2	0.8001	0	0	0	0	5	2.3702	0	0	1	0.4874
C506173	151	0	0	0	0	0	0	0	0	0	0	0	0	0	0	0	0	0	0
C506175	151	0	0	0	0	0	0	0	0	0	0	0	0	0	0	0	0	0	0
C506177	151	0	0	0	0	0	0	1	0.4001	0	0	0	0	1	0.474	0	0	0	0
C506179	151	0	0	0	0	0	0	0	0	1	0.4302	0	0	1	0.474	1	0.4764	0	0
C506191	151	0	0	0	0	0	0	0	0	0	0	0	0	0	0	0	0	1	0.4874
C506195	151	0	0	0	0	0	0	0	0	0	0	0	0	0	0	0	0	0	0
C506199	151	0	0	0	0	1	0.435	0	0	0	0	0	0	0	0	0	0	1	0.4874
C506201	151	7	3.3044	11	5.3066	4	1.7401	11	4.4008	6	2.5812	3	1.5053	7	3.3182	2	0.9529	6	2.9247
C506203	151	0	0	0	0	0	0	0	0	0	0	0	0	0	0	0	0	0	0
C506207	151	0	0	0	0	0	0	0	0	0	0	0	0	0	0	0	0	0	0
C506209	151	0	0	0	0	0	0	0	0	0	0	0	0	0	0	0	0	0	0
C506213	151	0	0	0	0	1	0.435	0	0	0	0	0	0	1	0.474	1	0.4764	0	0
C506215	151	0	0	0	0	0	0	0	0	1	0.4302	1	0.5018	0	0	0	0	1	0.4874
C506219	151	0	0	0	0	0	0	0	0	0	0	0	0	2	0.9481	0	0	1	0.4874
C506223	151	0	0	1	0.4824	0	0	3	1.2002	1	0.4302	0	0	1	0.474	2	0.9529	1	0.4874
C506229	151	0	0	0	0	0	0	0	0	1	0.4302	0	0	0	0	0	0	0	0
C506231	151	0	0	0	0	0	0	0	0	1	0.4302	0	0	0	0	0	0	0	0
C506245	151	0	0	0	0	0	0	0	0	0	0	0	0	0	0	0	0	0	0
C506249	151	0	0	0	0	0	0	0	0	0	0	1	0.5018	0	0	1	0.4764	1	0.4874
C506267	151	0	0	0	0	0	0	0	0	0	0	5	2.5089	3	1.4221	2	0.9529	2	0.9749
C506271	151	0	0	0	0	0	0	1	0.4001	0	0	1	0.5018	0	0	0	0	0	0
C506277	151	1	0.4721	0	0	1	0.435	0	0	2	0.8604	0	0	1	0.474	0	0	2	0.9749
C506283	151	1	0.4721	2	0.9648	1	0.435	2	0.8001	1	0.4302	2	1.0036	1	0.474	0	0	0	0
C506291	151	0	0	0	0	0	0	0	0	0	0	0	0	0	0	1	0.4764	0	0
C506295	151	2	0.9441	1	0.4824	2	0.8701	1	0.4001	0	0	0	0	2	0.9481	2	0.9529	0	0
C506297	151	0	0	0	0	0	0	0	0	1	0.4302	0	0	0	0	0	0	0	0
C506305	151	0	0	0	0	0	0	0	0	0	0	1	0.5018	0	0	0	0	1	0.4874
C506307	151	0	0	0	0	0	0	0	0	0	0	1	0.5018	1	0.474	0	0	1	0.4874
C506309	151	1	0.4721	4	1.9297	3	1.3051	5	2.0004	3	1.2906	0	0	0	0	2	0.9529	0	0
C506311	151	0	0	0	0	0	0	0	0	1	0.4302	1	0.5018	0	0	0	0	1	0.4874
C506313	151	0	0	0	0	0	0	0	0	0	0	0	0	0	0	0	0	0	0
C506319	151	3	1.4162	1	0.4824	0	0	0	0	3	1.2906	1	0.5018	1	0.474	2	0.9529	1	0.4874
C506323	151	1	0.4721	0	0	0	0	0	0	0	0	0	0	0	0	5	2.3822	0	0
C506327	151	0	0	0	0	0	0	0	0	0	0	2	1.0036	2	0.9481	1	0.4764	2	0.9749
C506331	151	1	0.4721	0	0	0	0	2	0.8001	0	0	0	0	0	0	0	0	0	0
C506335	151	0	0	0	0	0	0	0	0	0	0	0	0	1	0.474	0	0	0	0
C506337	151	0	0	0	0	0	0	0	0	0	0	0	0	2	0.9481	2	0.9529	0	0
C506339	151	0	0	0	0	0	0	0	0	0	0	0	0	0	0	0	0	0	0
C506341	151	0	0	0	0	0	0	0	0	5	2.151	2	1.0036	2	0.9481	1	0.4764	1	0.4874
C506343	151	0	0	0	0	0	0	0	0	0	0	2	1.0036	2	0.9481	0	0	0	0
C506347	151	0	0	0	0	0	0	0	0	1	0.4302	0	0	0	0	0	0	1	0.4874
C506353	151	0	0	0	0	0	0	0	0	2	0.8604	2	1.0036	1	0.474	4	1.9058	2	0.9749
C506355	151	1	0.4721	0	0	0	0	0	0	1	0.4302	0	0	0	0	2	0.9529	1	0.4874
C506365	151	0	0	0	0	0	0	0	0	0	0	0	0	0	0	0	0	0	0
C506371	151	0	0	0	0	0	0	0	0	1	0.4302	0	0	1	0.474	1	0.4764	0	0
C506375	151	0	0	0	0	0	0	0	0	0	0	0	0	0	0	0	0	0	0
C506377	151	0	0	0	0	0	0	0	0	0	0	0	0	0	0	3	1.4293	0	0
C506379	151	2	0.9441	0	0	3	1.3051	2	0.8001	3	1.2906	3	1.5053	3	1.4221	0	0	4	1.9498
C506381	151	5	2.3603	2	0.9648	3	1.3051	3	1.2002	1	0.4302	3	1.5053	3	1.4221	2	0.9529	2	0.9749
C506383	151	0	0	0	0	0	0	0	0	2	0.8604	0	0	1	0.474	0	0	0	0
C506385	151	0	0	0	0	0	0	0	0	0	0	0	0	0	0	0	0	0	0
C506391	151	0	0	0	0	0	0	0	0	0	0	1	0.5018	0	0	0	0	0	0
C506393	151	0	0	0	0	0	0	2	0.8001	0	0	0	0	0	0	0	0	0	0
C506397	151	2	0.9441	2	0.9648	1	0.435	6	2.4004	4	1.7208	0	0	0	0	0	0	1	0.4874
C506399	151	0	0	0	0	0	0	0	0	0	0	0	0	0	0	0	0	0	0
C506401	151	0	0	0	0	0	0	0	0	0	0	0	0	0	0	0	0	0	0
C506405	151	0	0	3	1.4473	2	0.8701	4	1.6003	3	1.2906	1	0.5018	0	0	1	0.4764	0	0
C506407	151	0	0	0	0	1	0.435	0	0	0	0	0	0	0	0	0	0	0	0
C506409	151	0	0	0	0	1	0.435	0	0	0	0	0	0	1	0.474	2	0.9529	0	0
C506413	151	0	0	0	0	0	0	0	0	3	1.2906	1	0.5018	1	0.474	0	0	0	0
C506417	151	0	0	0	0	0	0	0	0	0	0	0	0	0	0	1	0.4764	0	0
C506423	151	0	0	2	0.9648	2	0.8701	1	0.4001	2	0.8604	1	0.5018	0	0	0	0	1	0.4874
C506425	151	0	0	0	0	0	0	4	1.6003	0	0	0	0	0	0	1	0.4764	0	0
C506427	151	0	0	0	0	0	0	0	0	0	0	0	0	0	0	0	0	0	0
C506431	151	0	0	0	0	0	0	0	0	0	0	0	0	0	0	0	0	0	0
C506433	151	0	0	0	0	0	0	0	0	1	0.4302	1	0.5018	0	0	1	0.4764	2	0.9749
C506441	151	0	0	0	0	0	0	0	0	0	0	0	0	0	0	0	0	1	0.4874
C506445	151	0	0	0	0	0	0	0	0	0	0	0	0	0	0	0	0	0	0
C506447	151	0	0	0	0	0	0	0	0	3	1.2906	1	0.5018	0	0	0	0	2	0.9749
C506449	151	0	0	0	0	0	0	0	0	1	0.4302	1	0.5018	2	0.9481	0	0	2	0.9749
C506451	151	0	0	0	0	0	0	0	0	0	0	0	0	0	0	1	0.4764	0	0
C506453	151	1	0.4721	0	0	1	0.435	2	0.8001	1	0.4302	0	0	3	1.4221	6	2.8586	2	0.9749
C506457	151	1	0.4721	0	0	0	0	1	0.4001	9	3.8718	9	4.516	7	3.3182	2	0.9529	10	4.8745
C506469	151	0	0	0	0	1	0.435	0	0	0	0	0	0	0	0	0	0	0	0
C506481	151	0	0	0	0	1	0.435	3	1.2002	0	0	0	0	0	0	1	0.4764	2	0.9749
C506485	151	0	0	0	0	0	0	1	0.4001	0	0	0	0	0	0	0	0	0	0
C506495	151	3	1.4162	1	0.4824	1	0.435	12	4.8009	2	0.8604	7	3.5124	3	1.4221	2	0.9529	1	0.4874
C506497	151	0	0	0	0	0	0	0	0	0	0	0	0	0	0	0	0	0	0
C506501	151	1	0.4721	1	0.4824	1	0.435	0	0	1	0.4302	0	0	0	0	0	0	0	0
C506505	151	0	0	0	0	0	0	0	0	1	0.4302	1	0.5018	2	0.9481	0	0	1	0.4874
C506511	151	0	0	0	0	0	0	0	0	0	0	1	0.5018	0	0	0	0	1	0.4874
C506513	151	0	0	1	0.4824	0	0	0	0	2	0.8604	0	0	1	0.474	0	0	1	0.4874
C506519	151	0	0	0	0	0	0	0	0	3	1.2906	1	0.5018	0	0	0	0	0	0
C506521	151	1	0.4721	4	1.9297	2	0.8701	0	0	1	0.4302	2	1.0036	0	0	1	0.4764	2	0.9749
C506525	151	0	0	0	0	0	0	3	1.2002	0	0	0	0	1	0.474	0	0	1	0.4874
C506527	151	0	0	0	0	0	0	0	0	0	0	0	0	0	0	0	0	0	0
C506529	151	0	0	0	0	0	0	0	0	2	0.8604	0	0	0	0	2	0.9529	1	0.4874
C506533	151	0	0	0	0	1	0.435	0	0	0	0	2	1.0036	0	0	1	0.4764	0	0
C506537	151	1	0.4721	0	0	0	0	0	0	0	0	1	0.5018	0	0	0	0	0	0
C506543	151	0	0	1	0.4824	0	0	0	0	3	1.2906	3	1.5053	3	1.4221	5	2.3822	1	0.4874
C506545	151	0	0	0	0	0	0	0	0	0	0	0	0	0	0	1	0.4764	0	0
C506553	151	1	0.4721	0	0	1	0.435	0	0	0	0	0	0	0	0	0	0	2	0.9749
C506567	151	0	0	0	0	0	0	0	0	1	0.4302	1	0.5018	2	0.9481	0	0	1	0.4874
C506569	151	0	0	0	0	0	0	0	0	0	0	0	0	0	0	0	0	1	0.4874
C506571	151	0	0	0	0	0	0	0	0	2	0.8604	0	0	1	0.474	2	0.9529	1	0.4874
C506573	151	0	0	0	0	0	0	0	0	4	1.7208	2	1.0036	4	1.8961	1	0.4764	2	0.9749
C506575	151	0	0	0	0	1	0.435	1	0.4001	0	0	1	0.5018	0	0	0	0	1	0.4874
C506579	151	1	0.4721	0	0	0	0	0	0	0	0	2	1.0036	1	0.474	1	0.4764	1	0.4874
C506581	151	0	0	0	0	0	0	0	0	3	1.2906	1	0.5018	4	1.8961	0	0	0	0
C506583	151	0	0	0	0	0	0	0	0	0	0	0	0	0	0	0	0	0	0
C506585	151	0	0	0	0	0	0	0	0	0	0	0	0	0	0	0	0	0	0
C506589	151	0	0	0	0	0	0	0	0	0	0	0	0	0	0	0	0	0	0
C506593	151	0	0	0	0	0	0	0	0	0	0	0	0	0	0	1	0.4764	1	0.4874
C506595	151	0	0	0	0	0	0	0	0	0	0	1	0.5018	1	0.474	0	0	1	0.4874
C506599	151	0	0	0	0	0	0	0	0	0	0	1	0.5018	0	0	0	0	0	0
C506601	151	13	6.1368	9	4.3418	15	6.5255	9	3.6006	12	5.1624	11	5.5195	11	5.2144	5	2.3822	8	3.8996
C506603	151	0	0	0	0	0	0	0	0	0	0	0	0	0	0	0	0	0	0
C506609	151	0	0	0	0	0	0	0	0	6	2.5812	2	1.0036	0	0	0	0	0	0
C506613	151	0	0	0	0	0	0	0	0	0	0	0	0	1	0.474	0	0	3	1.4623
C506617	151	0	0	0	0	1	0.435	1	0.4001	0	0	0	0	2	0.9481	1	0.4764	1	0.4874
C506621	151	0	0	1	0.4824	0	0	1	0.4001	0	0	0	0	0	0	0	0	2	0.9749
C506623	151	0	0	0	0	0	0	0	0	0	0	0	0	0	0	1	0.4764	1	0.4874
C506627	151	0	0	1	0.4824	0	0	0	0	0	0	0	0	0	0	0	0	0	0
C506633	151	0	0	2	0.9648	0	0	0	0	0	0	1	0.5018	1	0.474	0	0	3	1.4623
C506635	151	2	0.9441	0	0	0	0	0	0	1	0.4302	1	0.5018	2	0.9481	1	0.4764	3	1.4623
C506637	151	0	0	0	0	0	0	0	0	0	0	0	0	0	0	0	0	0	0
C506639	151	0	0	0	0	0	0	0	0	15	6.453	9	4.516	8	3.7923	8	3.8115	9	4.387
C506643	151	0	0	0	0	0	0	0	0	0	0	1	0.5018	2	0.9481	4	1.9058	3	1.4623
C506645	151	0	0	0	0	0	0	0	0	0	0	2	1.0036	0	0	0	0	0	0
C506655	151	0	0	0	0	0	0	0	0	1	0.4302	0	0	1	0.474	0	0	0	0
C506657	151	0	0	0	0	0	0	0	0	0	0	0	0	1	0.474	0	0	1	0.4874
C506665	151	0	0	0	0	0	0	0	0	0	0	0	0	1	0.474	1	0.4764	0	0
C506667	151	0	0	0	0	0	0	0	0	0	0	0	0	0	0	0	0	0	0
C506671	151	0	0	1	0.4824	0	0	0	0	0	0	0	0	1	0.474	2	0.9529	0	0
C506673	151	0	0	0	0	0	0	2	0.8001	0	0	1	0.5018	0	0	0	0	0	0
C506675	151	0	0	0	0	0	0	0	0	0	0	0	0	0	0	0	0	0	0
C506679	151	0	0	0	0	1	0.435	0	0	0	0	1	0.5018	0	0	1	0.4764	0	0
C506683	151	0	0	0	0	0	0	0	0	0	0	0	0	0	0	0	0	0	0
C506687	151	0	0	0	0	1	0.435	1	0.4001	0	0	1	0.5018	2	0.9481	0	0	0	0
C506689	151	1	0.4721	0	0	0	0	1	0.4001	0	0	2	1.0036	1	0.474	1	0.4764	0	0
C506691	151	3	1.4162	0	0	2	0.8701	3	1.2002	3	1.2906	0	0	2	0.9481	0	0	0	0
C506697	151	0	0	0	0	0	0	0	0	0	0	0	0	0	0	0	0	0	0
C506699	151	0	0	0	0	0	0	0	0	0	0	0	0	0	0	0	0	0	0
C506703	151	0	0	0	0	0	0	0	0	0	0	1	0.5018	0	0	0	0	0	0
C506715	151	0	0	0	0	0	0	0	0	0	0	0	0	0	0	0	0	0	0
C506721	151	0	0	0	0	0	0	0	0	0	0	0	0	0	0	0	0	0	0
C506723	151	1	0.4721	1	0.4824	0	0	2	0.8001	0	0	0	0	0	0	2	0.9529	0	0
C506727	151	1	0.4721	0	0	0	0	0	0	2	0.8604	1	0.5018	3	1.4221	0	0	0	0
C506729	151	0	0	0	0	0	0	0	0	1	0.4302	0	0	0	0	0	0	0	0
C506741	151	0	0	0	0	0	0	0	0	0	0	1	0.5018	1	0.474	0	0	0	0
C506745	151	0	0	3	1.4473	1	0.435	5	2.0004	4	1.7208	3	1.5053	0	0	1	0.4764	0	0
C506749	151	0	0	0	0	0	0	0	0	0	0	0	0	0	0	0	0	0	0
C506751	151	1	0.4721	1	0.4824	0	0	0	0	0	0	0	0	0	0	0	0	0	0
C506753	151	0	0	0	0	0	0	0	0	0	0	0	0	0	0	0	0	0	0
C506761	151	0	0	0	0	0	0	0	0	3	1.2906	0	0	0	0	0	0	0	0
C506775	151	0	0	0	0	0	0	0	0	3	1.2906	0	0	0	0	2	0.9529	1	0.4874
C506777	151	1	0.4721	0	0	0	0	0	0	1	0.4302	0	0	0	0	0	0	0	0
C506781	151	0	0	0	0	0	0	0	0	0	0	0	0	0	0	0	0	0	0
C506791	151	3	1.4162	2	0.9648	0	0	1	0.4001	1	0.4302	0	0	0	0	0	0	0	0
C506793	151	0	0	3	1.4473	0	0	3	1.2002	1	0.4302	1	0.5018	3	1.4221	1	0.4764	0	0
C506795	151	0	0	0	0	0	0	6	2.4004	1	0.4302	0	0	0	0	0	0	0	0
C506797	151	0	0	0	0	0	0	0	0	2	0.8604	0	0	0	0	1	0.4764	0	0
C506799	151	0	0	0	0	1	0.435	3	1.2002	2	0.8604	1	0.5018	3	1.4221	0	0	4	1.9498
C506807	151	1	0.4721	1	0.4824	3	1.3051	1	0.4001	3	1.2906	1	0.5018	0	0	1	0.4764	0	0
C506809	151	0	0	0	0	0	0	0	0	0	0	1	0.5018	0	0	1	0.4764	1	0.4874
C506811	151	1	0.4721	1	0.4824	0	0	0	0	0	0	0	0	0	0	0	0	0	0
C506815	151	0	0	0	0	0	0	0	0	0	0	0	0	0	0	0	0	0	0
C506817	151	2	0.9441	0	0	1	0.435	0	0	1	0.4302	2	1.0036	1	0.474	4	1.9058	2	0.9749
C506823	151	0	0	2	0.9648	0	0	1	0.4001	0	0	2	1.0036	2	0.9481	1	0.4764	2	0.9749
C506827	151	1	0.4721	0	0	0	0	0	0	0	0	0	0	1	0.474	0	0	1	0.4874
C506831	151	2	0.9441	4	1.9297	1	0.435	1	0.4001	2	0.8604	3	1.5053	0	0	1	0.4764	1	0.4874
C506833	151	0	0	0	0	0	0	0	0	0	0	0	0	0	0	0	0	0	0
C506835	151	0	0	0	0	0	0	0	0	2	0.8604	1	0.5018	2	0.9481	0	0	2	0.9749
C506839	151	0	0	0	0	0	0	0	0	2	0.8604	0	0	0	0	1	0.4764	0	0
C506841	151	0	0	0	0	0	0	0	0	1	0.4302	0	0	0	0	3	1.4293	1	0.4874
C506843	151	0	0	0	0	0	0	0	0	0	0	0	0	0	0	0	0	0	0
C506863	151	0	0	0	0	0	0	0	0	2	0.8604	0	0	1	0.474	2	0.9529	2	0.9749
C506865	151	2	0.9441	3	1.4473	0	0	1	0.4001	0	0	0	0	0	0	2	0.9529	1	0.4874
C506871	151	0	0	0	0	1	0.435	0	0	1	0.4302	3	1.5053	0	0	3	1.4293	0	0
C506873	151	1	0.4721	0	0	0	0	0	0	0	0	1	0.5018	1	0.474	1	0.4764	1	0.4874
C506875	151	0	0	0	0	1	0.435	0	0	0	0	0	0	0	0	1	0.4764	0	0
C506877	151	0	0	0	0	0	0	0	0	0	0	1	0.5018	3	1.4221	0	0	0	0
C506879	151	0	0	0	0	0	0	0	0	0	0	0	0	0	0	0	0	0	0
C506885	151	0	0	0	0	0	0	0	0	0	0	0	0	0	0	2	0.9529	0	0
C506887	151	0	0	0	0	0	0	0	0	0	0	2	1.0036	0	0	0	0	0	0
C506891	151	1	0.4721	4	1.9297	3	1.3051	1	0.4001	1	0.4302	1	0.5018	1	0.474	1	0.4764	0	0
C506893	151	0	0	0	0	0	0	0	0	0	0	0	0	0	0	0	0	0	0
C506895	151	0	0	0	0	0	0	0	0	0	0	0	0	0	0	0	0	0	0
C506899	152	0	0	0	0	0	0	0	0	0	0	1	0.4985	0	0	0	0	2	0.9685
C506901	152	0	0	0	0	0	0	0	0	0	0	2	0.997	1	0.4709	0	0	0	0
C506907	152	0	0	0	0	0	0	0	0	0	0	0	0	0	0	0	0	0	0
C506909	152	44	20.6341	76	36.4228	283	122.304	342	135.924	60	25.6422	92	45.8598	57	26.8422	55	26.0318	106	51.3297
C506911	152	0	0	1	0.4792	0	0	0	0	0	0	0	0	0	0	1	0.4733	1	0.4842
C506919	152	0	0	0	0	0	0	1	0.3974	0	0	1	0.4985	2	0.9418	1	0.4733	1	0.4842
C506921	152	0	0	0	0	2	0.8643	4	1.5898	5	2.1368	2	0.997	1	0.4709	1	0.4733	4	1.937
C506927	152	6	2.8137	3	1.4377	8	3.4574	2	0.7949	6	2.5642	2	0.997	7	3.2964	3	1.4199	4	1.937
C506931	152	0	0	1	0.4792	0	0	0	0	1	0.4274	0	0	0	0	0	0	0	0
C506935	152	0	0	0	0	0	0	0	0	0	0	0	0	0	0	0	0	0	0
C506937	152	0	0	0	0	0	0	0	0	1	0.4274	0	0	2	0.9418	1	0.4733	1	0.4842
C506939	152	0	0	0	0	0	0	0	0	0	0	0	0	0	0	0	0	0	0
C506941	152	0	0	0	0	0	0	0	0	0	0	1	0.4985	0	0	0	0	0	0
C506945	152	1	0.469	0	0	0	0	1	0.3974	0	0	0	0	1	0.4709	1	0.4733	0	0
C506949	152	1	0.469	2	0.9585	1	0.4322	3	1.1923	2	0.8547	1	0.4985	5	2.3546	2	0.9466	1	0.4842
C506951	152	1	0.469	1	0.4792	0	0	0	0	1	0.4274	0	0	0	0	0	0	0	0
C506953	152	1	0.469	0	0	1	0.4322	0	0	5	2.1368	1	0.4985	1	0.4709	4	1.8932	4	1.937
C506955	152	0	0	0	0	0	0	0	0	0	0	0	0	0	0	0	0	0	0
C506959	152	4	1.8758	2	0.9585	1	0.4322	2	0.7949	5	2.1368	4	1.9939	5	2.3546	2	0.9466	5	2.4212
C506961	152	0	0	0	0	0	0	0	0	0	0	0	0	0	0	0	0	0	0
C506963	152	1	0.469	3	1.4377	5	2.1609	3	1.1923	3	1.2821	2	0.997	2	0.9418	2	0.9466	1	0.4842
C506971	152	0	0	0	0	0	0	0	0	0	0	1	0.4985	0	0	0	0	2	0.9685
C506973	152	0	0	0	0	0	0	1	0.3974	3	1.2821	1	0.4985	3	1.4127	1	0.4733	0	0
C506975	152	1	0.469	2	0.9585	2	0.8643	1	0.3974	2	0.8547	2	0.997	0	0	2	0.9466	0	0
C506979	152	0	0	1	0.4792	0	0	1	0.3974	1	0.4274	2	0.997	1	0.4709	1	0.4733	2	0.9685
C506981	152	0	0	0	0	1	0.4322	0	0	0	0	0	0	0	0	0	0	0	0
C506983	152	2	0.9379	4	1.917	2	0.8643	3	1.1923	4	1.7095	6	2.9909	1	0.4709	3	1.4199	1	0.4842
C506991	152	0	0	0	0	0	0	0	0	1	0.4274	1	0.4985	1	0.4709	1	0.4733	0	0
C506997	152	1	0.469	3	1.4377	2	0.8643	4	1.5898	4	1.7095	3	1.4954	5	2.3546	1	0.4733	1	0.4842
C506999	152	0	0	0	0	1	0.4322	0	0	1	0.4274	2	0.997	0	0	2	0.9466	1	0.4842
C507001	152	0	0	0	0	0	0	0	0	0	0	2	0.997	0	0	0	0	0	0
C507003	152	0	0	0	0	0	0	0	0	0	0	0	0	0	0	0	0	0	0
C507005	152	1	0.469	0	0	0	0	4	1.5898	0	0	1	0.4985	0	0	1	0.4733	0	0
C507013	152	2	0.9379	0	0	1	0.4322	2	0.7949	1	0.4274	0	0	1	0.4709	1	0.4733	1	0.4842
C507015	152	0	0	1	0.4792	1	0.4322	0	0	0	0	1	0.4985	0	0	1	0.4733	3	1.4527
C507019	152	0	0	0	0	0	0	0	0	0	0	1	0.4985	0	0	0	0	2	0.9685
C507025	152	0	0	0	0	1	0.4322	0	0	0	0	0	0	2	0.9418	0	0	2	0.9685
C507027	152	0	0	0	0	0	0	0	0	2	0.8547	6	2.9909	1	0.4709	2	0.9466	1	0.4842
C507031	152	2	0.9379	0	0	0	0	2	0.7949	0	0	2	0.997	2	0.9418	1	0.4733	12	5.8109
C507035	152	0	0	0	0	0	0	0	0	0	0	0	0	0	0	0	0	1	0.4842
C507041	152	0	0	1	0.4792	0	0	1	0.3974	0	0	0	0	0	0	0	0	0	0
C507043	152	0	0	0	0	2	0.8643	0	0	0	0	0	0	0	0	0	0	0	0
C507045	152	0	0	0	0	0	0	0	0	0	0	0	0	0	0	0	0	0	0
C507055	152	0	0	0	0	0	0	1	0.3974	0	0	2	0.997	0	0	1	0.4733	0	0
C507061	152	0	0	0	0	0	0	4	1.5898	0	0	0	0	1	0.4709	1	0.4733	1	0.4842
C507063	152	0	0	0	0	0	0	0	0	0	0	0	0	0	0	2	0.9466	0	0
C507069	152	0	0	0	0	1	0.4322	0	0	0	0	0	0	0	0	1	0.4733	0	0
C507077	152	0	0	0	0	0	0	0	0	0	0	0	0	0	0	0	0	0	0
C507087	152	1	0.469	1	0.4792	0	0	0	0	0	0	0	0	0	0	0	0	2	0.9685
C507097	152	1	0.469	0	0	0	0	0	0	2	0.8547	0	0	2	0.9418	2	0.9466	1	0.4842
C507099	152	0	0	0	0	0	0	0	0	0	0	0	0	1	0.4709	1	0.4733	0	0
C507111	152	0	0	0	0	1	0.4322	0	0	0	0	0	0	0	0	0	0	0	0
C507113	152	0	0	0	0	0	0	0	0	2	0.8547	6	2.9909	3	1.4127	2	0.9466	4	1.937
C507115	152	0	0	0	0	0	0	1	0.3974	3	1.2821	0	0	0	0	0	0	1	0.4842
C507117	152	0	0	0	0	0	0	0	0	1	0.4274	1	0.4985	0	0	0	0	0	0
C507119	152	18	8.4412	18	8.6264	39	16.8546	25	9.936	26	11.1116	40	19.939	21	9.8892	48	22.7187	37	17.917
C507121	152	0	0	0	0	0	0	0	0	0	0	0	0	0	0	0	0	0	0
C507127	152	0	0	0	0	0	0	0	0	0	0	0	0	0	0	0	0	0	0
C507129	152	9	4.2206	4	1.917	10	4.3217	7	2.7821	3	1.2821	7	3.4893	3	1.4127	6	2.8398	7	3.3897
C507135	152	0	0	3	1.4377	1	0.4322	6	2.3846	0	0	0	0	0	0	0	0	0	0
C507139	152	14	6.5654	14	6.7095	16	6.9147	12	4.7693	19	8.12	10	4.9848	18	8.4765	9	4.2598	16	7.7479
C507141	152	0	0	0	0	0	0	0	0	1	0.4274	0	0	0	0	1	0.4733	2	0.9685
C507143	152	3	1.4069	3	1.4377	2	0.8643	3	1.1923	8	3.419	4	1.9939	4	1.8837	5	2.3665	4	1.937
C507145	152	0	0	0	0	0	0	0	0	0	0	0	0	0	0	0	0	0	0
C507147	152	0	0	1	0.4792	0	0	2	0.7949	0	0	0	0	4	1.8837	0	0	0	0
C507149	152	0	0	0	0	0	0	0	0	1	0.4274	0	0	0	0	0	0	0	0
C507167	152	0	0	1	0.4792	0	0	1	0.3974	1	0.4274	0	0	0	0	0	0	0	0
C507169	152	0	0	0	0	0	0	0	0	0	0	1	0.4985	0	0	1	0.4733	0	0
C507171	152	0	0	1	0.4792	0	0	1	0.3974	0	0	6	2.9909	1	0.4709	1	0.4733	0	0
C507173	152	0	0	0	0	0	0	0	0	1	0.4274	3	1.4954	2	0.9418	1	0.4733	1	0.4842
C507179	152	0	0	0	0	0	0	0	0	0	0	0	0	0	0	0	0	0	0
C507181	152	1	0.469	0	0	2	0.8643	0	0	0	0	0	0	0	0	0	0	1	0.4842
C507185	152	0	0	0	0	0	0	0	0	0	0	0	0	0	0	0	0	0	0
C507195	152	0	0	0	0	0	0	0	0	0	0	1	0.4985	0	0	0	0	0	0
C507197	152	0	0	0	0	0	0	0	0	0	0	3	1.4954	0	0	0	0	0	0
C507199	152	0	0	0	0	0	0	0	0	0	0	0	0	0	0	0	0	0	0
C507205	152	0	0	1	0.4792	1	0.4322	1	0.3974	0	0	3	1.4954	2	0.9418	3	1.4199	2	0.9685
C507207	152	3	1.4069	3	1.4377	5	2.1609	6	2.3846	1	0.4274	1	0.4985	2	0.9418	1	0.4733	0	0
C507209	152	1	0.469	1	0.4792	5	2.1609	4	1.5898	10	4.2737	5	2.4924	9	4.2382	7	3.3131	17	8.2321
C507211	152	0	0	0	0	0	0	0	0	0	0	0	0	0	0	1	0.4733	1	0.4842
C507213	152	0	0	1	0.4792	1	0.4322	0	0	1	0.4274	0	0	0	0	0	0	0	0
C507215	152	0	0	0	0	1	0.4322	1	0.3974	2	0.8547	0	0	1	0.4709	0	0	3	1.4527
C507217	152	2	0.9379	3	1.4377	1	0.4322	5	1.9872	0	0	2	0.997	1	0.4709	2	0.9466	0	0
C507221	152	0	0	0	0	0	0	5	1.9872	0	0	2	0.997	0	0	3	1.4199	2	0.9685
C507223	152	1	0.469	0	0	0	0	1	0.3974	1	0.4274	1	0.4985	0	0	0	0	2	0.9685
C507225	152	0	0	0	0	0	0	0	0	0	0	0	0	0	0	2	0.9466	0	0
C507229	152	8	3.7517	6	2.8755	4	1.7287	6	2.3846	4	1.7095	1	0.4985	1	0.4709	5	2.3665	2	0.9685
C507233	152	0	0	0	0	0	0	0	0	0	0	1	0.4985	1	0.4709	0	0	0	0
C507235	152	1	0.469	0	0	1	0.4322	0	0	5	2.1368	1	0.4985	2	0.9418	0	0	0	0
C507237	152	0	0	0	0	0	0	1	0.3974	0	0	2	0.997	1	0.4709	0	0	0	0
C507239	152	0	0	0	0	0	0	0	0	1	0.4274	1	0.4985	1	0.4709	0	0	0	0
C507243	152	0	0	0	0	0	0	2	0.7949	0	0	0	0	0	0	0	0	0	0
C507245	152	0	0	0	0	0	0	0	0	0	0	0	0	0	0	0	0	0	0
C507247	152	0	0	0	0	1	0.4322	0	0	0	0	1	0.4985	1	0.4709	1	0.4733	1	0.4842
C507249	152	0	0	0	0	0	0	0	0	0	0	0	0	0	0	0	0	0	0
C507251	152	0	0	0	0	0	0	0	0	0	0	0	0	0	0	0	0	0	0
C507255	152	0	0	0	0	0	0	0	0	0	0	0	0	0	0	0	0	0	0
C507267	152	0	0	1	0.4792	0	0	0	0	2	0.8547	0	0	0	0	0	0	0	0
C507271	152	1	0.469	1	0.4792	2	0.8643	2	0.7949	0	0	0	0	1	0.4709	1	0.4733	1	0.4842
C507273	152	0	0	0	0	0	0	0	0	0	0	0	0	2	0.9418	0	0	1	0.4842
C507275	152	0	0	0	0	0	0	1	0.3974	1	0.4274	0	0	0	0	0	0	1	0.4842
C507277	152	0	0	2	0.9585	0	0	1	0.3974	0	0	2	0.997	0	0	1	0.4733	2	0.9685
C507279	152	1	0.469	0	0	0	0	0	0	0	0	1	0.4985	0	0	0	0	0	0
C507281	152	0	0	0	0	0	0	0	0	1	0.4274	0	0	0	0	0	0	0	0
C507285	152	1	0.469	0	0	0	0	0	0	1	0.4274	2	0.997	1	0.4709	0	0	0	0
C507293	152	0	0	0	0	0	0	0	0	0	0	0	0	0	0	0	0	0	0
C507295	152	2	0.9379	0	0	1	0.4322	0	0	0	0	0	0	0	0	0	0	0	0
C507315	152	0	0	0	0	0	0	0	0	0	0	0	0	0	0	0	0	0	0
C507325	152	1	0.469	1	0.4792	3	1.2965	3	1.1923	2	0.8547	1	0.4985	1	0.4709	2	0.9466	1	0.4842
C507333	152	1	0.469	3	1.4377	2	0.8643	0	0	1	0.4274	0	0	0	0	0	0	0	0
C507337	152	0	0	2	0.9585	0	0	1	0.3974	0	0	0	0	0	0	1	0.4733	0	0
C507339	152	0	0	0	0	0	0	0	0	0	0	0	0	0	0	0	0	0	0
C507343	152	0	0	0	0	0	0	0	0	0	0	0	0	0	0	0	0	0	0
C507347	152	0	0	0	0	0	0	0	0	0	0	1	0.4985	1	0.4709	1	0.4733	0	0
C507351	152	0	0	0	0	0	0	0	0	5	2.1368	0	0	0	0	0	0	2	0.9685
C507361	152	0	0	0	0	0	0	0	0	0	0	1	0.4985	0	0	1	0.4733	0	0
C507363	152	2	0.9379	0	0	1	0.4322	0	0	0	0	1	0.4985	0	0	0	0	2	0.9685
C507365	152	0	0	0	0	0	0	0	0	0	0	0	0	0	0	1	0.4733	0	0
C507369	152	0	0	0	0	0	0	0	0	0	0	1	0.4985	0	0	0	0	0	0
C507373	152	2	0.9379	0	0	0	0	0	0	0	0	0	0	1	0.4709	0	0	1	0.4842
C507377	152	1	0.469	0	0	0	0	0	0	0	0	0	0	0	0	0	0	0	0
C507379	152	0	0	0	0	0	0	0	0	1	0.4274	0	0	0	0	0	0	0	0
C507385	152	0	0	0	0	0	0	0	0	0	0	0	0	0	0	0	0	0	0
C507387	152	0	0	0	0	0	0	0	0	0	0	0	0	0	0	0	0	0	0
C507389	152	0	0	0	0	0	0	0	0	1	0.4274	2	0.997	1	0.4709	1	0.4733	0	0
C507395	152	0	0	1	0.4792	2	0.8643	2	0.7949	1	0.4274	0	0	2	0.9418	2	0.9466	3	1.4527
C507397	152	0	0	0	0	0	0	0	0	0	0	1	0.4985	1	0.4709	2	0.9466	2	0.9685
C507399	152	0	0	0	0	0	0	0	0	0	0	0	0	0	0	0	0	0	0
C507401	152	0	0	0	0	0	0	0	0	0	0	0	0	0	0	0	0	0	0
C507405	152	0	0	0	0	0	0	0	0	1	0.4274	0	0	3	1.4127	1	0.4733	2	0.9685
C507407	152	0	0	0	0	0	0	2	0.7949	1	0.4274	0	0	8	3.7673	3	1.4199	1	0.4842
C507409	152	0	0	0	0	0	0	1	0.3974	3	1.2821	0	0	0	0	4	1.8932	2	0.9685
C507411	152	0	0	0	0	0	0	0	0	0	0	0	0	1	0.4709	0	0	1	0.4842
C507415	152	0	0	0	0	0	0	0	0	0	0	0	0	0	0	0	0	0	0
C507419	152	0	0	0	0	0	0	0	0	0	0	0	0	0	0	0	0	0	0
C507425	152	0	0	1	0.4792	0	0	0	0	0	0	1	0.4985	1	0.4709	0	0	2	0.9685
C507427	152	2	0.9379	0	0	0	0	0	0	0	0	0	0	0	0	0	0	1	0.4842
C507429	152	0	0	0	0	0	0	0	0	0	0	0	0	0	0	0	0	0	0
C507435	152	2	0.9379	2	0.9585	5	2.1609	5	1.9872	208	88.8929	205	102.188	176	82.8811	157	74.309	157	76.026
C507437	152	0	0	2	0.9585	5	2.1609	4	1.5898	325	138.895	246	122.625	257	121.025	238	112.647	252	122.029
C507439	152	0	0	0	0	0	0	0	0	1	0.4274	0	0	0	0	1	0.4733	1	0.4842
C507441	152	0	0	0	0	1	0.4322	0	0	0	0	0	0	1	0.4709	0	0	0	0
C507443	152	0	0	0	0	0	0	2	0.7949	0	0	4	1.9939	7	3.2964	3	1.4199	3	1.4527
C507461	152	0	0	1	0.4792	3	1.2965	0	0	2	0.8547	2	0.997	1	0.4709	1	0.4733	1	0.4842
C507469	152	0	0	0	0	0	0	0	0	0	0	2	0.997	0	0	4	1.8932	0	0
C507471	152	0	0	0	0	0	0	1	0.3974	0	0	1	0.4985	1	0.4709	1	0.4733	0	0
C507477	152	0	0	0	0	0	0	0	0	3	1.2821	1	0.4985	2	0.9418	0	0	0	0
C507479	152	0	0	0	0	0	0	1	0.3974	0	0	0	0	0	0	0	0	0	0
C507481	152	0	0	0	0	0	0	0	0	0	0	0	0	0	0	0	0	0	0
C507483	152	0	0	0	0	0	0	0	0	1	0.4274	0	0	0	0	0	0	0	0
C507485	152	1	0.469	1	0.4792	0	0	1	0.3974	1	0.4274	2	0.997	0	0	1	0.4733	1	0.4842
C507503	152	4	1.8758	0	0	0	0	1	0.3974	0	0	1	0.4985	4	1.8837	1	0.4733	1	0.4842
C507507	152	0	0	0	0	0	0	0	0	1	0.4274	0	0	1	0.4709	1	0.4733	0	0
C507513	152	0	0	0	0	0	0	0	0	0	0	0	0	0	0	0	0	0	0
C507515	152	0	0	0	0	0	0	0	0	0	0	0	0	0	0	0	0	0	0
C507519	152	0	0	0	0	0	0	0	0	0	0	0	0	0	0	1	0.4733	0	0
C507525	152	0	0	0	0	0	0	0	0	0	0	0	0	0	0	0	0	0	0
C507527	152	0	0	0	0	0	0	0	0	0	0	0	0	0	0	0	0	0	0
C507531	152	0	0	0	0	0	0	0	0	3	1.2821	0	0	0	0	3	1.4199	3	1.4527
C507543	152	0	0	0	0	1	0.4322	2	0.7949	8	3.419	3	1.4954	2	0.9418	3	1.4199	8	3.8739
C507545	152	0	0	0	0	0	0	0	0	1	0.4274	0	0	0	0	0	0	0	0
C507547	152	0	0	0	0	1	0.4322	0	0	1	0.4274	0	0	0	0	1	0.4733	7	3.3897
C507549	152	0	0	0	0	0	0	0	0	1	0.4274	4	1.9939	5	2.3546	3	1.4199	1	0.4842
C507551	152	0	0	0	0	0	0	0	0	0	0	1	0.4985	2	0.9418	2	0.9466	0	0
C507555	152	0	0	0	0	0	0	3	1.1923	4	1.7095	2	0.997	1	0.4709	1	0.4733	1	0.4842
C507559	152	0	0	0	0	0	0	0	0	0	0	0	0	0	0	0	0	0	0
C507565	152	0	0	0	0	0	0	0	0	1	0.4274	0	0	0	0	0	0	0	0
C507569	152	5	2.3448	2	0.9585	0	0	2	0.7949	0	0	0	0	1	0.4709	0	0	1	0.4842
C507571	152	1	0.469	0	0	0	0	0	0	0	0	0	0	0	0	0	0	0	0
C507573	152	0	0	1	0.4792	0	0	0	0	0	0	1	0.4985	2	0.9418	0	0	0	0
C507577	152	0	0	0	0	0	0	0	0	2	0.8547	2	0.997	0	0	4	1.8932	1	0.4842
C507579	152	0	0	0	0	0	0	0	0	0	0	0	0	0	0	0	0	0	0
C507587	152	0	0	1	0.4792	0	0	0	0	2	0.8547	0	0	1	0.4709	2	0.9466	5	2.4212
C507593	152	0	0	2	0.9585	0	0	0	0	4	1.7095	1	0.4985	2	0.9418	1	0.4733	0	0
C507597	152	0	0	0	0	1	0.4322	0	0	0	0	0	0	0	0	1	0.4733	1	0.4842
C507603	152	2	0.9379	2	0.9585	10	4.3217	5	1.9872	5	2.1368	7	3.4893	0	0	5	2.3665	1	0.4842
C507609	152	0	0	0	0	0	0	0	0	0	0	0	0	0	0	0	0	0	0
C507615	152	0	0	0	0	0	0	0	0	0	0	0	0	0	0	1	0.4733	0	0
C507619	152	0	0	0	0	0	0	15	5.9616	1	0.4274	0	0	0	0	0	0	0	0
C507621	152	0	0	0	0	0	0	0	0	0	0	0	0	0	0	0	0	0	0
C507625	152	0	0	0	0	0	0	0	0	1	0.4274	9	4.4863	1	0.4709	2	0.9466	0	0
C507635	152	0	0	1	0.4792	0	0	0	0	6	2.5642	7	3.4893	3	1.4127	6	2.8398	3	1.4527
C507639	152	9	4.2206	10	4.7925	3	1.2965	14	5.5641	18	7.6927	22	10.9665	14	6.5928	17	8.0462	15	7.2636
C507641	152	0	0	0	0	1	0.4322	0	0	1	0.4274	1	0.4985	2	0.9418	2	0.9466	1	0.4842
C507649	152	0	0	4	1.917	0	0	0	0	2	0.8547	0	0	0	0	0	0	0	0
C507651	152	3	1.4069	1	0.4792	1	0.4322	0	0	0	0	1	0.4985	2	0.9418	0	0	0	0
C507661	152	0	0	2	0.9585	0	0	1	0.3974	1	0.4274	1	0.4985	0	0	2	0.9466	0	0
C507663	152	1	0.469	3	1.4377	1	0.4322	2	0.7949	3	1.2821	0	0	2	0.9418	0	0	0	0
C507665	152	0	0	0	0	0	0	0	0	7	2.9916	0	0	4	1.8837	0	0	4	1.937
C507675	152	0	0	0	0	0	0	0	0	0	0	0	0	0	0	0	0	0	0
C507677	152	0	0	2	0.9585	0	0	0	0	1	0.4274	1	0.4985	1	0.4709	1	0.4733	0	0
C507683	152	0	0	0	0	0	0	0	0	0	0	1	0.4985	1	0.4709	0	0	0	0
C507691	152	0	0	1	0.4792	0	0	7	2.7821	2	0.8547	2	0.997	3	1.4127	3	1.4199	3	1.4527
C507695	152	0	0	0	0	0	0	0	0	0	0	0	0	0	0	0	0	0	0
C507697	152	0	0	0	0	0	0	3	1.1923	0	0	0	0	0	0	0	0	0	0
C507701	152	1	0.469	1	0.4792	0	0	3	1.1923	1	0.4274	1	0.4985	1	0.4709	2	0.9466	1	0.4842
C507703	152	0	0	0	0	0	0	0	0	0	0	0	0	1	0.4709	0	0	1	0.4842
C507705	152	0	0	0	0	0	0	1	0.3974	1	0.4274	0	0	0	0	0	0	1	0.4842
C507713	152	0	0	0	0	0	0	0	0	0	0	0	0	0	0	0	0	0	0
C507717	152	0	0	0	0	0	0	0	0	0	0	1	0.4985	0	0	0	0	2	0.9685
C507719	152	0	0	0	0	0	0	0	0	0	0	1	0.4985	0	0	0	0	0	0
C507721	152	0	0	0	0	0	0	1	0.3974	0	0	0	0	0	0	0	0	0	0
C507725	152	1	0.469	1	0.4792	0	0	3	1.1923	4	1.7095	0	0	2	0.9418	2	0.9466	4	1.937
C507727	152	0	0	0	0	0	0	0	0	0	0	0	0	0	0	0	0	0	0
C507733	152	0	0	0	0	0	0	0	0	0	0	0	0	0	0	0	0	0	0
C507735	152	0	0	0	0	0	0	0	0	4	1.7095	0	0	0	0	0	0	0	0
C507739	152	1	0.469	1	0.4792	1	0.4322	2	0.7949	4	1.7095	3	1.4954	1	0.4709	3	1.4199	4	1.937
C507741	152	5	2.3448	1	0.4792	5	2.1609	4	1.5898	2	0.8547	5	2.4924	0	0	2	0.9466	1	0.4842
C507745	152	1	0.469	0	0	0	0	0	0	0	0	0	0	0	0	0	0	1	0.4842
C507747	152	0	0	0	0	0	0	0	0	0	0	2	0.997	0	0	0	0	0	0
C507761	152	1	0.469	0	0	1	0.4322	0	0	2	0.8547	2	0.997	1	0.4709	1	0.4733	0	0
C507763	152	0	0	0	0	0	0	0	0	0	0	1	0.4985	1	0.4709	1	0.4733	1	0.4842
C507765	152	0	0	0	0	0	0	0	0	0	0	0	0	0	0	1	0.4733	2	0.9685
C507767	152	0	0	0	0	2	0.8643	0	0	0	0	0	0	0	0	1	0.4733	0	0
C507771	152	1	0.469	2	0.9585	0	0	1	0.3974	1	0.4274	2	0.997	1	0.4709	1	0.4733	2	0.9685
C507777	152	0	0	0	0	0	0	0	0	0	0	0	0	0	0	1	0.4733	0	0
C507779	152	0	0	0	0	0	0	0	0	1	0.4274	1	0.4985	0	0	2	0.9466	1	0.4842
C507781	152	1	0.469	0	0	0	0	0	0	1	0.4274	1	0.4985	2	0.9418	0	0	2	0.9685
C507783	152	0	0	2	0.9585	0	0	2	0.7949	0	0	0	0	0	0	0	0	2	0.9685
C507785	152	0	0	0	0	0	0	0	0	0	0	0	0	1	0.4709	0	0	0	0
C507787	152	0	0	0	0	1	0.4322	0	0	0	0	0	0	1	0.4709	0	0	0	0
C507789	152	0	0	0	0	0	0	0	0	0	0	0	0	2	0.9418	0	0	1	0.4842
C507795	152	3	1.4069	2	0.9585	4	1.7287	6	2.3846	3	1.2821	3	1.4954	1	0.4709	2	0.9466	3	1.4527
C507799	152	1	0.469	0	0	3	1.2965	7	2.7821	0	0	3	1.4954	3	1.4127	4	1.8932	3	1.4527
C507807	152	11	5.1585	3	1.4377	9	3.8895	10	3.9744	0	0	3	1.4954	3	1.4127	1	0.4733	4	1.937
C507821	152	2	0.9379	6	2.8755	1	0.4322	2	0.7949	1	0.4274	0	0	5	2.3546	4	1.8932	2	0.9685
C507829	152	3	1.4069	0	0	0	0	0	0	0	0	1	0.4985	0	0	0	0	0	0
C507831	152	0	0	0	0	0	0	0	0	0	0	0	0	1	0.4709	1	0.4733	0	0
C507833	152	4	1.8758	0	0	0	0	0	0	0	0	0	0	0	0	0	0	0	0
C507835	152	0	0	0	0	0	0	0	0	0	0	0	0	0	0	0	0	0	0
C507837	152	0	0	0	0	0	0	0	0	1	0.4274	0	0	0	0	0	0	1	0.4842
C507843	152	0	0	0	0	0	0	1	0.3974	0	0	0	0	0	0	0	0	0	0
C507847	152	0	0	0	0	0	0	2	0.7949	2	0.8547	0	0	0	0	1	0.4733	0	0
C507849	152	1	0.469	0	0	0	0	0	0	0	0	0	0	0	0	0	0	1	0.4842
C507851	152	0	0	0	0	0	0	0	0	0	0	0	0	0	0	0	0	0	0
C507865	152	15	7.0344	29	13.8982	12	5.186	11	4.3718	118	50.4296	57	28.4131	71	33.435	57	26.9784	64	30.9915
C507867	152	0	0	0	0	0	0	0	0	0	0	0	0	0	0	0	0	0	0
C507869	152	1	0.469	0	0	0	0	0	0	1	0.4274	2	0.997	0	0	1	0.4733	3	1.4527
C507871	152	0	0	0	0	1	0.4322	1	0.3974	1	0.4274	0	0	1	0.4709	0	0	1	0.4842
C507873	152	0	0	3	1.4377	0	0	2	0.7949	1	0.4274	0	0	0	0	1	0.4733	4	1.937
C507877	152	0	0	0	0	0	0	0	0	0	0	1	0.4985	1	0.4709	0	0	2	0.9685
C507879	152	0	0	0	0	0	0	0	0	0	0	0	0	0	0	0	0	0	0
C507881	152	0	0	0	0	0	0	0	0	0	0	0	0	0	0	1	0.4733	0	0
C507883	152	0	0	0	0	0	0	0	0	0	0	0	0	2	0.9418	0	0	0	0
C507887	152	1	0.469	2	0.9585	1	0.4322	3	1.1923	1	0.4274	0	0	2	0.9418	0	0	0	0
C507889	152	0	0	0	0	0	0	0	0	2	0.8547	3	1.4954	6	2.8255	8	3.7864	5	2.4212
C507891	152	0	0	0	0	0	0	0	0	0	0	0	0	0	0	0	0	1	0.4842
C507895	152	0	0	0	0	0	0	0	0	0	0	0	0	1	0.4709	1	0.4733	0	0
C507897	152	0	0	1	0.4792	1	0.4322	0	0	1	0.4274	1	0.4985	1	0.4709	1	0.4733	1	0.4842
C507901	152	0	0	0	0	0	0	0	0	0	0	0	0	0	0	0	0	0	0
C507903	152	0	0	1	0.4792	0	0	0	0	0	0	0	0	3	1.4127	0	0	0	0
C507907	152	0	0	0	0	0	0	1	0.3974	0	0	0	0	0	0	0	0	0	0
C507915	152	0	0	0	0	1	0.4322	0	0	1	0.4274	1	0.4985	1	0.4709	1	0.4733	0	0
C507917	152	0	0	0	0	0	0	0	0	0	0	0	0	0	0	0	0	0	0
C507919	152	0	0	0	0	0	0	0	0	0	0	0	0	0	0	1	0.4733	0	0
C507927	152	0	0	0	0	1	0.4322	0	0	0	0	0	0	0	0	1	0.4733	0	0
C507933	152	0	0	0	0	0	0	0	0	0	0	0	0	0	0	0	0	1	0.4842
C507943	152	0	0	0	0	0	0	0	0	1	0.4274	0	0	0	0	0	0	1	0.4842
C507949	152	0	0	1	0.4792	0	0	0	0	0	0	0	0	0	0	0	0	0	0
C507951	152	0	0	1	0.4792	0	0	0	0	0	0	0	0	2	0.9418	0	0	0	0
C507953	152	1	0.469	0	0	0	0	1	0.3974	1	0.4274	0	0	0	0	1	0.4733	0	0
C507959	152	0	0	0	0	0	0	0	0	0	0	0	0	0	0	0	0	0	0
C507961	152	0	0	0	0	0	0	0	0	0	0	0	0	0	0	0	0	0	0
C507963	152	0	0	0	0	2	0.8643	1	0.3974	1	0.4274	3	1.4954	2	0.9418	2	0.9466	3	1.4527
C507967	152	0	0	0	0	0	0	0	0	0	0	0	0	0	0	1	0.4733	2	0.9685
C507969	152	0	0	0	0	0	0	0	0	1	0.4274	0	0	0	0	1	0.4733	0	0
C507971	152	0	0	0	0	0	0	0	0	0	0	0	0	0	0	0	0	0	0
C507973	152	0	0	0	0	0	0	1	0.3974	0	0	7	3.4893	1	0.4709	1	0.4733	2	0.9685
C507975	152	1	0.469	0	0	0	0	0	0	4	1.7095	1	0.4985	2	0.9418	2	0.9466	6	2.9055
C507983	152	0	0	0	0	0	0	0	0	0	0	0	0	0	0	0	0	0	0
C507987	152	0	0	0	0	0	0	0	0	0	0	0	0	0	0	1	0.4733	0	0
C507989	152	0	0	0	0	0	0	0	0	0	0	0	0	1	0.4709	0	0	0	0
C507991	152	0	0	2	0.9585	2	0.8643	0	0	0	0	3	1.4954	2	0.9418	0	0	3	1.4527
C507995	152	0	0	0	0	0	0	0	0	0	0	0	0	0	0	1	0.4733	1	0.4842
C508003	152	0	0	0	0	0	0	0	0	0	0	0	0	1	0.4709	1	0.4733	0	0
C508007	152	1	0.469	1	0.4792	0	0	1	0.3974	4	1.7095	0	0	0	0	0	0	0	0
C508011	152	0	0	0	0	0	0	0	0	0	0	0	0	0	0	0	0	0	0
C508015	152	0	0	0	0	0	0	0	0	0	0	0	0	0	0	0	0	0	0
C508017	152	0	0	0	0	3	1.2965	0	0	0	0	0	0	0	0	1	0.4733	1	0.4842
C508023	152	0	0	0	0	1	0.4322	0	0	4	1.7095	4	1.9939	2	0.9418	0	0	2	0.9685
C508025	152	0	0	0	0	0	0	0	0	0	0	0	0	0	0	0	0	0	0
C508027	152	13	6.0964	9	4.3132	4	1.7287	13	5.1667	3	1.2821	0	0	4	1.8837	0	0	3	1.4527
C508035	152	0	0	1	0.4792	0	0	0	0	0	0	0	0	0	0	0	0	0	0
C508039	152	0	0	0	0	0	0	0	0	1	0.4274	0	0	0	0	0	0	0	0
C508041	152	1	0.469	0	0	2	0.8643	0	0	0	0	0	0	0	0	0	0	0	0
C508043	152	0	0	0	0	0	0	0	0	0	0	0	0	1	0.4709	0	0	0	0
C508047	152	1	0.469	1	0.4792	0	0	1	0.3974	1	0.4274	0	0	0	0	1	0.4733	0	0
C508049	152	1	0.469	0	0	0	0	0	0	0	0	1	0.4985	0	0	0	0	2	0.9685
C508053	152	0	0	0	0	2	0.8643	1	0.3974	1	0.4274	0	0	0	0	0	0	0	0
C508057	152	0	0	0	0	0	0	0	0	0	0	0	0	0	0	0	0	1	0.4842
C508061	152	0	0	0	0	0	0	0	0	2	0.8547	0	0	1	0.4709	0	0	0	0
C508067	152	0	0	0	0	0	0	0	0	0	0	1	0.4985	0	0	0	0	0	0
C508069	152	0	0	0	0	0	0	0	0	0	0	1	0.4985	2	0.9418	2	0.9466	3	1.4527
C508071	152	0	0	0	0	0	0	0	0	0	0	0	0	0	0	0	0	0	0
C508075	152	0	0	0	0	0	0	0	0	0	0	0	0	0	0	0	0	0	0
C508083	152	0	0	0	0	0	0	0	0	0	0	3	1.4954	2	0.9418	1	0.4733	2	0.9685
C508091	152	0	0	0	0	0	0	0	0	2	0.8547	1	0.4985	2	0.9418	4	1.8932	1	0.4842
C508093	152	0	0	0	0	0	0	0	0	0	0	0	0	2	0.9418	1	0.4733	0	0
C508097	152	0	0	2	0.9585	2	0.8643	5	1.9872	0	0	3	1.4954	0	0	1	0.4733	1	0.4842
C508099	152	0	0	0	0	0	0	0	0	0	0	0	0	1	0.4709	1	0.4733	0	0
C508101	152	7	3.2827	1	0.4792	3	1.2965	7	2.7821	4	1.7095	3	1.4954	1	0.4709	5	2.3665	7	3.3897
C508105	152	0	0	0	0	0	0	0	0	0	0	0	0	0	0	1	0.4733	0	0
C508109	152	0	0	0	0	0	0	2	0.7949	0	0	0	0	3	1.4127	0	0	1	0.4842
C508111	152	0	0	0	0	0	0	0	0	0	0	0	0	0	0	0	0	0	0
C508115	152	0	0	2	0.9585	4	1.7287	3	1.1923	0	0	4	1.9939	1	0.4709	2	0.9466	0	0
C508125	152	0	0	0	0	0	0	0	0	0	0	0	0	0	0	0	0	0	0
C508127	152	0	0	0	0	0	0	0	0	0	0	0	0	1	0.4709	3	1.4199	2	0.9685
C508133	152	0	0	0	0	0	0	1	0.3974	2	0.8547	4	1.9939	5	2.3546	0	0	4	1.937
C508139	152	0	0	0	0	0	0	0	0	0	0	1	0.4985	0	0	0	0	1	0.4842
C508147	152	0	0	0	0	0	0	0	0	2	0.8547	1	0.4985	3	1.4127	1	0.4733	1	0.4842
C508149	152	0	0	0	0	1	0.4322	0	0	0	0	1	0.4985	1	0.4709	0	0	0	0
C508151	152	0	0	0	0	3	1.2965	0	0	0	0	0	0	0	0	0	0	0	0
C508155	152	2	0.9379	3	1.4377	0	0	0	0	0	0	0	0	1	0.4709	0	0	0	0
C508167	152	1	0.469	2	0.9585	0	0	1	0.3974	5	2.1368	4	1.9939	9	4.2382	12	5.6797	5	2.4212
C508169	152	0	0	0	0	0	0	0	0	0	0	0	0	0	0	1	0.4733	0	0
C508173	152	0	0	0	0	0	0	0	0	0	0	0	0	1	0.4709	1	0.4733	1	0.4842
C508179	152	0	0	0	0	0	0	0	0	0	0	0	0	0	0	0	0	1	0.4842
C508181	152	0	0	0	0	0	0	0	0	0	0	0	0	0	0	0	0	0	0
C508183	152	0	0	0	0	0	0	0	0	0	0	0	0	0	0	0	0	0	0
C508187	152	0	0	1	0.4792	1	0.4322	1	0.3974	1	0.4274	1	0.4985	1	0.4709	2	0.9466	0	0
C508201	152	0	0	0	0	0	0	0	0	10	4.2737	0	0	0	0	0	0	0	0
C508209	152	3	1.4069	2	0.9585	2	0.8643	10	3.9744	7	2.9916	4	1.9939	17	8.0056	21	9.9394	6	2.9055
C508215	152	0	0	0	0	0	0	0	0	0	0	0	0	0	0	0	0	0	0
C508217	152	1	0.469	0	0	0	0	0	0	3	1.2821	0	0	1	0.4709	1	0.4733	2	0.9685
C508221	152	0	0	0	0	0	0	0	0	5	2.1368	0	0	1	0.4709	0	0	0	0
C508229	152	0	0	0	0	0	0	0	0	0	0	0	0	1	0.4709	0	0	0	0
C508233	152	0	0	0	0	0	0	0	0	0	0	0	0	1	0.4709	0	0	1	0.4842
C508235	152	0	0	0	0	0	0	0	0	0	0	1	0.4985	0	0	1	0.4733	1	0.4842
C508253	152	0	0	1	0.4792	0	0	0	0	1	0.4274	4	1.9939	1	0.4709	1	0.4733	0	0
C508259	152	0	0	0	0	0	0	0	0	0	0	0	0	0	0	1	0.4733	2	0.9685
C508265	152	35	16.4135	34	16.2944	27	11.6686	40	15.8976	15	6.4105	30	14.9543	42	19.7784	20	9.4661	28	13.5588
C508267	152	0	0	1	0.4792	0	0	1	0.3974	1	0.4274	0	0	0	0	0	0	0	0
C508273	152	1	0.469	0	0	0	0	1	0.3974	2	0.8547	1	0.4985	3	1.4127	1	0.4733	0	0
C508281	152	0	0	0	0	0	0	0	0	0	0	0	0	0	0	2	0.9466	0	0
C508295	152	1	0.469	0	0	1	0.4322	1	0.3974	1	0.4274	0	0	2	0.9418	4	1.8932	0	0
C508297	152	0	0	0	0	0	0	0	0	0	0	0	0	0	0	0	0	0	0
C508305	152	0	0	0	0	0	0	1	0.3974	0	0	1	0.4985	0	0	0	0	0	0
C508309	152	0	0	0	0	0	0	0	0	1	0.4274	1	0.4985	0	0	0	0	2	0.9685
C508313	152	77	36.1097	54	25.8793	63	27.2267	37	14.7052	17	7.2653	6	2.9909	8	3.7673	22	10.4127	8	3.8739
C508317	152	0	0	0	0	0	0	0	0	0	0	0	0	0	0	0	0	0	0
C508319	152	1	0.469	0	0	0	0	0	0	0	0	0	0	2	0.9418	0	0	0	0
C508323	152	0	0	0	0	0	0	0	0	0	0	1	0.4985	0	0	2	0.9466	0	0
C508325	152	0	0	0	0	0	0	3	1.1923	1	0.4274	3	1.4954	1	0.4709	0	0	0	0
C508327	152	2	0.9379	1	0.4792	0	0	1	0.3974	0	0	0	0	0	0	0	0	2	0.9685
C508331	152	0	0	0	0	0	0	0	0	0	0	0	0	0	0	0	0	0	0
C508335	152	0	0	0	0	1	0.4322	0	0	0	0	0	0	0	0	1	0.4733	0	0
C508341	152	0	0	0	0	0	0	0	0	0	0	0	0	0	0	0	0	0	0
C508345	152	0	0	0	0	0	0	0	0	0	0	0	0	0	0	0	0	0	0
C508347	152	0	0	0	0	0	0	1	0.3974	0	0	0	0	0	0	1	0.4733	0	0
C508349	152	0	0	1	0.4792	0	0	1	0.3974	0	0	0	0	0	0	1	0.4733	0	0
C508353	152	1	0.469	0	0	0	0	0	0	1	0.4274	0	0	2	0.9418	0	0	2	0.9685
C508355	152	0	0	0	0	0	0	0	0	0	0	0	0	0	0	0	0	0	0
C508363	152	0	0	1	0.4792	1	0.4322	0	0	0	0	0	0	0	0	0	0	0	0
C508365	152	0	0	0	0	0	0	0	0	1	0.4274	1	0.4985	0	0	2	0.9466	0	0
C508371	152	0	0	0	0	0	0	0	0	1	0.4274	0	0	0	0	3	1.4199	2	0.9685
C508373	152	0	0	0	0	2	0.8643	0	0	0	0	0	0	0	0	0	0	0	0
C508375	152	0	0	0	0	0	0	0	0	0	0	0	0	0	0	0	0	0	0
C508377	152	1	0.469	0	0	0	0	0	0	1	0.4274	1	0.4985	3	1.4127	0	0	0	0
C508381	152	0	0	0	0	0	0	0	0	0	0	0	0	0	0	1	0.4733	0	0
C508383	152	0	0	0	0	0	0	0	0	3	1.2821	0	0	0	0	1	0.4733	0	0
C508389	152	0	0	0	0	0	0	0	0	0	0	0	0	0	0	0	0	0	0
C508391	152	1	0.469	0	0	0	0	1	0.3974	1	0.4274	0	0	3	1.4127	3	1.4199	2	0.9685
C508399	152	1	0.469	1	0.4792	3	1.2965	9	3.577	0	0	0	0	0	0	1	0.4733	0	0
C508401	152	1	0.469	2	0.9585	1	0.4322	0	0	0	0	0	0	0	0	1	0.4733	0	0
C508405	152	0	0	0	0	0	0	1	0.3974	0	0	2	0.997	1	0.4709	1	0.4733	0	0
C508407	152	0	0	0	0	0	0	0	0	1	0.4274	0	0	0	0	0	0	0	0
C508411	152	0	0	0	0	0	0	0	0	0	0	0	0	0	0	0	0	0	0
C508413	152	1	0.469	4	1.917	1	0.4322	0	0	2	0.8547	2	0.997	1	0.4709	3	1.4199	1	0.4842
C508417	152	0	0	0	0	0	0	0	0	0	0	0	0	0	0	0	0	0	0
C508419	152	0	0	0	0	0	0	0	0	0	0	0	0	0	0	0	0	0	0
C508423	152	0	0	0	0	0	0	3	1.1923	0	0	0	0	1	0.4709	1	0.4733	0	0
C508429	152	0	0	0	0	0	0	0	0	0	0	0	0	1	0.4709	1	0.4733	0	0
C508431	152	0	0	0	0	0	0	0	0	0	0	0	0	0	0	0	0	0	0
C508435	152	0	0	0	0	0	0	0	0	1	0.4274	0	0	0	0	0	0	0	0
C508437	152	1	0.469	0	0	0	0	1	0.3974	0	0	2	0.997	0	0	1	0.4733	2	0.9685
C508439	152	1	0.469	1	0.4792	1	0.4322	0	0	2	0.8547	0	0	1	0.4709	2	0.9466	0	0
C508443	152	0	0	1	0.4792	1	0.4322	0	0	2	0.8547	2	0.997	2	0.9418	1	0.4733	2	0.9685
C508445	152	0	0	0	0	0	0	0	0	0	0	2	0.997	0	0	0	0	0	0
C508447	152	0	0	0	0	2	0.8643	1	0.3974	0	0	0	0	1	0.4709	1	0.4733	1	0.4842
C508449	152	5	2.3448	3	1.4377	4	1.7287	6	2.3846	5	2.1368	4	1.9939	4	1.8837	2	0.9466	3	1.4527
C508451	152	0	0	0	0	5	2.1609	2	0.7949	3	1.2821	0	0	2	0.9418	0	0	0	0
C508455	152	1	0.469	2	0.9585	0	0	0	0	7	2.9916	3	1.4954	4	1.8837	7	3.3131	11	5.3267
C508467	152	1	0.469	2	0.9585	1	0.4322	2	0.7949	2	0.8547	1	0.4985	1	0.4709	3	1.4199	2	0.9685
C508483	152	0	0	0	0	0	0	0	0	1	0.4274	1	0.4985	0	0	0	0	0	0
C508485	152	0	0	1	0.4792	2	0.8643	0	0	1	0.4274	0	0	0	0	0	0	0	0
C508489	152	1	0.469	1	0.4792	0	0	1	0.3974	0	0	0	0	0	0	0	0	0	0
C508491	152	0	0	0	0	0	0	0	0	1	0.4274	1	0.4985	2	0.9418	1	0.4733	2	0.9685
C508495	152	1	0.469	2	0.9585	0	0	1	0.3974	0	0	1	0.4985	0	0	0	0	1	0.4842
C508499	152	0	0	0	0	2	0.8643	0	0	2	0.8547	0	0	1	0.4709	3	1.4199	2	0.9685
C508501	152	0	0	0	0	0	0	0	0	0	0	0	0	0	0	0	0	0	0
C508505	152	2	0.9379	3	1.4377	4	1.7287	1	0.3974	1	0.4274	0	0	3	1.4127	1	0.4733	0	0
C508507	152	4	1.8758	4	1.917	2	0.8643	5	1.9872	17	7.2653	5	2.4924	2	0.9418	0	0	15	7.2636
C508513	152	0	0	0	0	0	0	0	0	1	0.4274	0	0	0	0	0	0	1	0.4842
C508515	152	0	0	0	0	0	0	0	0	0	0	0	0	0	0	0	0	0	0
C508521	152	0	0	0	0	0	0	0	0	0	0	0	0	0	0	0	0	2	0.9685
C508533	152	0	0	0	0	0	0	0	0	0	0	0	0	0	0	0	0	0	0
C508541	152	0	0	0	0	1	0.4322	0	0	1	0.4274	0	0	2	0.9418	0	0	0	0
C508543	152	0	0	1	0.4792	0	0	1	0.3974	0	0	0	0	0	0	0	0	0	0
C508545	152	0	0	0	0	0	0	0	0	0	0	0	0	0	0	0	0	0	0
C508547	152	0	0	0	0	0	0	0	0	0	0	0	0	2	0.9418	0	0	1	0.4842
C508549	152	0	0	0	0	0	0	0	0	1	0.4274	1	0.4985	1	0.4709	0	0	5	2.4212
C508551	152	0	0	2	0.9585	0	0	0	0	1	0.4274	0	0	0	0	2	0.9466	0	0
C508553	152	1	0.469	0	0	0	0	1	0.3974	1	0.4274	1	0.4985	3	1.4127	4	1.8932	3	1.4527
C508555	152	3	1.4069	5	2.3962	3	1.2965	8	3.1795	0	0	0	0	1	0.4709	1	0.4733	0	0
C508565	152	1	0.469	0	0	0	0	0	0	2	0.8547	0	0	0	0	0	0	0	0
C508575	152	1	0.469	4	1.917	0	0	4	1.5898	0	0	1	0.4985	0	0	1	0.4733	1	0.4842
C508577	152	2	0.9379	1	0.4792	0	0	2	0.7949	2	0.8547	1	0.4985	1	0.4709	2	0.9466	1	0.4842
C508581	152	0	0	0	0	0	0	0	0	0	0	0	0	0	0	0	0	0	0
C508583	152	0	0	0	0	0	0	0	0	0	0	0	0	0	0	0	0	0	0
C508587	152	4	1.8758	0	0	1	0.4322	1	0.3974	0	0	0	0	0	0	0	0	1	0.4842
C508589	152	0	0	0	0	0	0	1	0.3974	0	0	1	0.4985	1	0.4709	1	0.4733	1	0.4842
C508591	152	0	0	0	0	0	0	0	0	3	1.2821	1	0.4985	2	0.9418	3	1.4199	0	0
C508593	152	0	0	0	0	0	0	0	0	0	0	0	0	0	0	0	0	1	0.4842
C508599	152	1	0.469	0	0	0	0	0	0	0	0	0	0	0	0	0	0	0	0
C508603	152	0	0	0	0	0	0	1	0.3974	0	0	1	0.4985	0	0	0	0	1	0.4842
C508611	152	1	0.469	0	0	0	0	0	0	0	0	0	0	0	0	0	0	0	0
C508615	152	1	0.469	1	0.4792	0	0	0	0	0	0	3	1.4954	1	0.4709	5	2.3665	5	2.4212
C508617	152	0	0	0	0	0	0	0	0	1	0.4274	0	0	1	0.4709	2	0.9466	0	0
C508623	152	0	0	0	0	0	0	0	0	3	1.2821	1	0.4985	5	2.3546	3	1.4199	0	0
C508627	152	0	0	0	0	0	0	0	0	1	0.4274	1	0.4985	0	0	1	0.4733	1	0.4842
C508631	152	0	0	1	0.4792	1	0.4322	1	0.3974	0	0	0	0	0	0	0	0	1	0.4842
C508633	152	0	0	0	0	0	0	0	0	1	0.4274	0	0	1	0.4709	1	0.4733	0	0
C508637	152	0	0	0	0	0	0	0	0	0	0	2	0.997	0	0	0	0	3	1.4527
C508643	152	0	0	0	0	0	0	0	0	0	0	0	0	0	0	0	0	0	0
C508645	152	0	0	0	0	0	0	0	0	0	0	0	0	0	0	0	0	2	0.9685
C508651	152	0	0	1	0.4792	0	0	0	0	0	0	0	0	0	0	3	1.4199	0	0
C508657	152	0	0	1	0.4792	1	0.4322	3	1.1923	2	0.8547	0	0	1	0.4709	0	0	3	1.4527
C508661	152	0	0	0	0	0	0	0	0	0	0	0	0	0	0	0	0	0	0
C508663	152	1	0.469	0	0	1	0.4322	0	0	2	0.8547	4	1.9939	2	0.9418	3	1.4199	0	0
C508665	152	0	0	0	0	0	0	1	0.3974	1	0.4274	1	0.4985	0	0	1	0.4733	1	0.4842
C508669	152	0	0	0	0	0	0	0	0	0	0	0	0	0	0	0	0	0	0
C508673	152	0	0	0	0	0	0	0	0	0	0	0	0	0	0	0	0	0	0
C508681	152	0	0	0	0	0	0	0	0	0	0	0	0	0	0	1	0.4733	0	0
C508685	152	0	0	0	0	0	0	0	0	0	0	0	0	0	0	0	0	0	0
C508687	152	0	0	1	0.4792	0	0	0	0	0	0	0	0	0	0	0	0	0	0
C508695	152	13	6.0964	4	1.917	5	2.1609	4	1.5898	2	0.8547	4	1.9939	1	0.4709	1	0.4733	6	2.9055
C508703	152	1	0.469	0	0	0	0	0	0	2	0.8547	0	0	4	1.8837	0	0	0	0
C508705	152	0	0	4	1.917	1	0.4322	1	0.3974	2	0.8547	1	0.4985	2	0.9418	1	0.4733	2	0.9685
C508709	152	0	0	0	0	0	0	0	0	0	0	1	0.4985	0	0	0	0	0	0
C508711	152	0	0	3	1.4377	0	0	0	0	1	0.4274	0	0	0	0	0	0	1	0.4842
C508713	152	0	0	0	0	0	0	0	0	0	0	0	0	1	0.4709	0	0	0	0
C508721	152	1	0.469	0	0	0	0	0	0	1	0.4274	0	0	0	0	0	0	0	0
C508727	152	0	0	0	0	0	0	1	0.3974	1	0.4274	0	0	1	0.4709	0	0	0	0
C508731	152	2	0.9379	0	0	1	0.4322	1	0.3974	0	0	1	0.4985	2	0.9418	2	0.9466	2	0.9685
C508733	152	1	0.469	0	0	0	0	2	0.7949	0	0	0	0	1	0.4709	1	0.4733	4	1.937
C508737	152	0	0	0	0	0	0	2	0.7949	1	0.4274	0	0	0	0	0	0	1	0.4842
C508739	152	2	0.9379	0	0	1	0.4322	1	0.3974	1	0.4274	1	0.4985	2	0.9418	0	0	1	0.4842
C508741	152	0	0	0	0	0	0	0	0	0	0	1	0.4985	0	0	1	0.4733	0	0
C508743	152	0	0	0	0	1	0.4322	1	0.3974	2	0.8547	1	0.4985	3	1.4127	1	0.4733	1	0.4842
C508749	152	0	0	0	0	0	0	0	0	2	0.8547	0	0	1	0.4709	2	0.9466	1	0.4842
C508753	152	1	0.469	1	0.4792	2	0.8643	0	0	0	0	2	0.997	0	0	0	0	0	0
C508755	152	1	0.469	0	0	1	0.4322	0	0	0	0	9	4.4863	6	2.8255	3	1.4199	2	0.9685
C508759	152	0	0	0	0	0	0	0	0	0	0	0	0	0	0	0	0	1	0.4842
C508763	152	1	0.469	1	0.4792	2	0.8643	0	0	2	0.8547	2	0.997	3	1.4127	2	0.9466	4	1.937
C508767	152	0	0	0	0	0	0	0	0	0	0	1	0.4985	1	0.4709	0	0	0	0
C508769	152	3	1.4069	2	0.9585	5	2.1609	2	0.7949	1	0.4274	2	0.997	1	0.4709	0	0	1	0.4842
C508773	152	0	0	0	0	0	0	0	0	0	0	3	1.4954	0	0	1	0.4733	0	0
C508777	152	0	0	0	0	0	0	0	0	0	0	0	0	0	0	0	0	0	0
C508783	152	0	0	1	0.4792	0	0	0	0	1	0.4274	1	0.4985	1	0.4709	1	0.4733	1	0.4842
C508785	152	0	0	1	0.4792	0	0	0	0	0	0	1	0.4985	1	0.4709	0	0	1	0.4842
C508787	152	0	0	0	0	0	0	0	0	0	0	0	0	0	0	7	3.3131	0	0
C508789	152	0	0	3	1.4377	2	0.8643	0	0	0	0	0	0	0	0	3	1.4199	0	0
C508791	152	0	0	0	0	3	1.2965	0	0	0	0	1	0.4985	0	0	0	0	0	0
C508793	152	0	0	3	1.4377	0	0	1	0.3974	0	0	1	0.4985	1	0.4709	1	0.4733	0	0
C508797	152	5	2.3448	0	0	0	0	0	0	0	0	0	0	0	0	0	0	0	0
C508801	152	0	0	0	0	0	0	0	0	0	0	1	0.4985	0	0	0	0	0	0
C508807	152	0	0	0	0	2	0.8643	1	0.3974	0	0	0	0	1	0.4709	1	0.4733	0	0
C508813	152	0	0	0	0	0	0	0	0	0	0	1	0.4985	1	0.4709	1	0.4733	0	0
C508815	152	1	0.469	1	0.4792	0	0	0	0	5	2.1368	2	0.997	4	1.8837	8	3.7864	12	5.8109
C508817	152	0	0	0	0	0	0	0	0	0	0	0	0	0	0	0	0	0	0
C508819	152	0	0	1	0.4792	0	0	0	0	0	0	0	0	2	0.9418	0	0	1	0.4842
C508827	152	0	0	0	0	0	0	0	0	0	0	0	0	0	0	0	0	0	0
C508835	152	3	1.4069	3	1.4377	1	0.4322	4	1.5898	2	0.8547	0	0	1	0.4709	1	0.4733	1	0.4842
C508845	152	0	0	0	0	0	0	0	0	0	0	0	0	1	0.4709	0	0	2	0.9685
C508851	152	2	0.9379	0	0	1	0.4322	0	0	4	1.7095	0	0	0	0	4	1.8932	2	0.9685
C508859	152	0	0	0	0	0	0	0	0	0	0	0	0	1	0.4709	0	0	0	0
C508861	152	1	0.469	2	0.9585	0	0	0	0	1	0.4274	1	0.4985	1	0.4709	0	0	1	0.4842
C508865	152	0	0	1	0.4792	2	0.8643	1	0.3974	0	0	1	0.4985	2	0.9418	2	0.9466	0	0
C508869	152	1	0.469	0	0	1	0.4322	0	0	1	0.4274	1	0.4985	1	0.4709	1	0.4733	1	0.4842
C508875	152	0	0	0	0	0	0	0	0	0	0	0	0	0	0	0	0	0	0
C508877	152	0	0	0	0	1	0.4322	1	0.3974	0	0	1	0.4985	0	0	0	0	1	0.4842
C508881	152	0	0	0	0	0	0	0	0	0	0	0	0	0	0	0	0	0	0
C508885	152	0	0	0	0	0	0	1	0.3974	0	0	0	0	0	0	0	0	0	0
C508889	152	0	0	0	0	0	0	0	0	0	0	1	0.4985	1	0.4709	1	0.4733	0	0
C508891	152	0	0	0	0	0	0	0	0	0	0	0	0	0	0	0	0	0	0
C508897	152	0	0	0	0	0	0	0	0	0	0	0	0	0	0	0	0	0	0
C508899	152	0	0	0	0	0	0	0	0	0	0	0	0	0	0	0	0	0	0
C508903	152	0	0	0	0	0	0	0	0	2	0.8547	0	0	2	0.9418	0	0	2	0.9685
C508905	152	2	0.9379	2	0.9585	1	0.4322	1	0.3974	1	0.4274	0	0	0	0	0	0	3	1.4527
C508907	152	0	0	0	0	0	0	0	0	2	0.8547	1	0.4985	0	0	0	0	1	0.4842
C508909	152	2	0.9379	0	0	3	1.2965	4	1.5898	2	0.8547	1	0.4985	0	0	0	0	1	0.4842
C508911	152	0	0	0	0	0	0	0	0	0	0	0	0	0	0	0	0	2	0.9685
C508915	152	0	0	1	0.4792	0	0	1	0.3974	0	0	0	0	0	0	0	0	0	0
C508917	152	0	0	0	0	0	0	0	0	0	0	0	0	0	0	0	0	0	0
C508923	152	6	2.8137	1	0.4792	5	2.1609	6	2.3846	13	5.5558	10	4.9848	15	7.0637	11	5.2064	7	3.3897
C508929	152	0	0	3	1.4377	1	0.4322	2	0.7949	1	0.4274	0	0	0	0	1	0.4733	0	0
C508931	152	0	0	1	0.4792	0	0	0	0	1	0.4274	2	0.997	2	0.9418	2	0.9466	1	0.4842
C508933	152	0	0	0	0	0	0	1	0.3974	0	0	0	0	0	0	0	0	1	0.4842
C508935	152	0	0	0	0	0	0	0	0	2	0.8547	1	0.4985	1	0.4709	3	1.4199	1	0.4842
C508943	152	0	0	0	0	0	0	1	0.3974	2	0.8547	0	0	1	0.4709	0	0	0	0
C508955	152	0	0	0	0	0	0	0	0	0	0	0	0	0	0	0	0	0	0
C508957	152	0	0	0	0	0	0	0	0	0	0	0	0	0	0	0	0	0	0
C508959	152	0	0	0	0	0	0	0	0	0	0	0	0	0	0	0	0	0	0
C508961	152	0	0	0	0	0	0	0	0	0	0	0	0	0	0	0	0	0	0
C508969	152	0	0	0	0	0	0	3	1.1923	0	0	1	0.4985	1	0.4709	2	0.9466	0	0
C508971	152	2	0.9379	0	0	0	0	0	0	0	0	0	0	0	0	0	0	0	0
C508977	152	0	0	0	0	0	0	1	0.3974	0	0	0	0	1	0.4709	1	0.4733	0	0
C508979	152	1	0.469	1	0.4792	0	0	2	0.7949	0	0	0	0	0	0	0	0	0	0
C508981	152	0	0	0	0	0	0	0	0	0	0	1	0.4985	0	0	0	0	0	0
C508983	152	1	0.469	7	3.3547	3	1.2965	7	2.7821	2	0.8547	2	0.997	5	2.3546	0	0	2	0.9685
C508989	152	0	0	0	0	0	0	0	0	0	0	0	0	0	0	0	0	0	0
C508993	152	0	0	0	0	4	1.7287	0	0	1	0.4274	0	0	1	0.4709	1	0.4733	0	0
C508997	152	0	0	0	0	0	0	0	0	0	0	0	0	0	0	0	0	0	0
C508999	152	0	0	0	0	0	0	0	0	0	0	0	0	0	0	1	0.4733	0	0
C509003	152	2	0.9379	0	0	0	0	0	0	0	0	1	0.4985	0	0	0	0	0	0
C509009	152	0	0	0	0	0	0	0	0	1	0.4274	0	0	0	0	0	0	1	0.4842
C509029	152	0	0	0	0	0	0	0	0	0	0	1	0.4985	0	0	0	0	0	0
C509035	152	4	1.8758	2	0.9585	2	0.8643	1	0.3974	0	0	0	0	0	0	0	0	4	1.937
C509043	152	0	0	0	0	0	0	0	0	0	0	0	0	0	0	0	0	0	0
C509053	152	0	0	0	0	0	0	0	0	2	0.8547	0	0	1	0.4709	2	0.9466	0	0
C509057	152	2	0.9379	0	0	2	0.8643	2	0.7949	4	1.7095	2	0.997	4	1.8837	4	1.8932	4	1.937
C509063	152	0	0	0	0	0	0	0	0	0	0	0	0	0	0	0	0	0	0
C509065	152	1	0.469	0	0	0	0	0	0	0	0	1	0.4985	0	0	2	0.9466	0	0
C509067	152	1	0.469	0	0	0	0	0	0	0	0	0	0	0	0	0	0	0	0
C509071	152	0	0	0	0	0	0	0	0	1	0.4274	1	0.4985	1	0.4709	2	0.9466	4	1.937
C509077	152	0	0	0	0	0	0	0	0	1	0.4274	1	0.4985	1	0.4709	2	0.9466	1	0.4842
C509079	152	0	0	0	0	0	0	0	0	5	2.1368	2	0.997	1	0.4709	3	1.4199	1	0.4842
C509081	152	0	0	0	0	0	0	0	0	0	0	0	0	0	0	0	0	0	0
C509083	152	0	0	0	0	0	0	0	0	0	0	0	0	0	0	1	0.4733	0	0
C509093	152	0	0	0	0	0	0	0	0	0	0	0	0	0	0	0	0	0	0
C509101	152	0	0	0	0	0	0	0	0	6	2.5642	0	0	1	0.4709	0	0	0	0
C509107	152	0	0	0	0	1	0.4322	0	0	1	0.4274	0	0	0	0	0	0	1	0.4842
C509109	152	2	0.9379	4	1.917	2	0.8643	4	1.5898	3	1.2821	8	3.9878	3	1.4127	0	0	3	1.4527
C509113	152	0	0	1	0.4792	0	0	1	0.3974	1	0.4274	3	1.4954	4	1.8837	4	1.8932	2	0.9685
C509119	152	0	0	2	0.9585	1	0.4322	0	0	0	0	0	0	0	0	0	0	0	0
C509121	152	0	0	0	0	0	0	0	0	1	0.4274	2	0.997	1	0.4709	1	0.4733	0	0
C509125	152	3	1.4069	1	0.4792	0	0	1	0.3974	0	0	0	0	1	0.4709	1	0.4733	2	0.9685
C509129	152	1	0.469	1	0.4792	0	0	2	0.7949	1	0.4274	0	0	2	0.9418	0	0	0	0
C509131	152	0	0	0	0	0	0	0	0	0	0	0	0	2	0.9418	0	0	0	0
C509133	152	0	0	0	0	2	0.8643	0	0	0	0	0	0	1	0.4709	1	0.4733	1	0.4842
C509135	152	3	1.4069	1	0.4792	2	0.8643	3	1.1923	2	0.8547	4	1.9939	3	1.4127	3	1.4199	5	2.4212
C509137	152	0	0	0	0	0	0	0	0	0	0	0	0	1	0.4709	1	0.4733	0	0
C509141	152	0	0	0	0	0	0	0	0	0	0	0	0	0	0	0	0	0	0
C509143	152	0	0	0	0	0	0	0	0	3	1.2821	0	0	0	0	0	0	0	0
C509145	152	0	0	0	0	0	0	1	0.3974	1	0.4274	1	0.4985	1	0.4709	1	0.4733	1	0.4842
C509147	152	1	0.469	1	0.4792	1	0.4322	2	0.7949	3	1.2821	2	0.997	0	0	1	0.4733	1	0.4842
C509151	152	0	0	0	0	0	0	1	0.3974	1	0.4274	3	1.4954	0	0	1	0.4733	0	0
C509159	152	0	0	0	0	0	0	0	0	0	0	0	0	0	0	0	0	0	0
C509165	152	0	0	0	0	1	0.4322	0	0	2	0.8547	2	0.997	1	0.4709	0	0	0	0
C509169	152	0	0	0	0	0	0	0	0	0	0	0	0	0	0	0	0	0	0
C509173	152	0	0	0	0	1	0.4322	0	0	1	0.4274	1	0.4985	0	0	0	0	1	0.4842
C509175	152	0	0	0	0	0	0	0	0	0	0	1	0.4985	0	0	1	0.4733	0	0
C509179	152	0	0	0	0	0	0	0	0	0	0	0	0	0	0	0	0	0	0
C509183	152	3	1.4069	1	0.4792	1	0.4322	3	1.1923	3	1.2821	1	0.4985	3	1.4127	0	0	2	0.9685
C509185	152	0	0	0	0	0	0	0	0	0	0	0	0	0	0	0	0	0	0
C509191	152	0	0	0	0	0	0	2	0.7949	0	0	0	0	0	0	0	0	0	0
C509193	152	0	0	1	0.4792	0	0	4	1.5898	0	0	1	0.4985	0	0	2	0.9466	0	0
C509195	152	0	0	0	0	0	0	0	0	1	0.4274	0	0	4	1.8837	0	0	0	0
C509197	152	0	0	0	0	0	0	0	0	1	0.4274	0	0	2	0.9418	0	0	0	0
C509199	152	1	0.469	3	1.4377	1	0.4322	2	0.7949	0	0	1	0.4985	1	0.4709	2	0.9466	2	0.9685
C509201	152	0	0	0	0	0	0	0	0	0	0	0	0	0	0	0	0	2	0.9685
C509203	152	0	0	0	0	7	3.0252	5	1.9872	1	0.4274	0	0	1	0.4709	0	0	0	0
C509205	152	14	6.5654	17	8.1472	19	8.2112	27	10.7309	24	10.2569	12	5.9817	17	8.0056	13	6.153	15	7.2636
C509207	152	0	0	0	0	0	0	0	0	1	0.4274	1	0.4985	0	0	2	0.9466	1	0.4842
C509209	152	0	0	0	0	0	0	1	0.3974	0	0	0	0	1	0.4709	0	0	1	0.4842
C509211	152	0	0	0	0	0	0	0	0	0	0	0	0	0	0	1	0.4733	2	0.9685
C509213	152	1	0.469	0	0	1	0.4322	0	0	0	0	1	0.4985	0	0	0	0	0	0
C509215	152	0	0	0	0	0	0	1	0.3974	0	0	0	0	1	0.4709	1	0.4733	2	0.9685
C509217	152	0	0	0	0	0	0	1	0.3974	0	0	4	1.9939	1	0.4709	0	0	0	0
C509219	152	0	0	0	0	0	0	0	0	0	0	0	0	0	0	0	0	0	0
C509225	152	0	0	0	0	0	0	0	0	0	0	0	0	0	0	0	0	0	0
C509229	152	1	0.469	2	0.9585	0	0	1	0.3974	4	1.7095	1	0.4985	3	1.4127	0	0	1	0.4842
C509231	152	0	0	0	0	0	0	0	0	0	0	0	0	0	0	0	0	0	0
C509235	152	0	0	0	0	0	0	0	0	0	0	0	0	0	0	1	0.4733	0	0
C509239	152	1	0.469	1	0.4792	1	0.4322	0	0	4	1.7095	8	3.9878	2	0.9418	1	0.4733	0	0
C509241	152	0	0	0	0	0	0	0	0	0	0	0	0	0	0	2	0.9466	1	0.4842
C509247	152	0	0	0	0	0	0	0	0	0	0	0	0	0	0	0	0	0	0
C509249	152	0	0	0	0	0	0	1	0.3974	0	0	1	0.4985	1	0.4709	1	0.4733	0	0
C509251	152	0	0	0	0	0	0	0	0	2	0.8547	0	0	0	0	2	0.9466	0	0
C509253	152	1	0.469	3	1.4377	0	0	3	1.1923	3	1.2821	1	0.4985	0	0	3	1.4199	0	0
C509263	152	0	0	0	0	0	0	0	0	1	0.4274	1	0.4985	1	0.4709	0	0	2	0.9685
C509265	152	0	0	0	0	0	0	0	0	2	0.8547	2	0.997	2	0.9418	2	0.9466	2	0.9685
C509267	152	0	0	0	0	0	0	0	0	1	0.4274	1	0.4985	0	0	0	0	1	0.4842
C509269	152	0	0	0	0	0	0	0	0	0	0	0	0	1	0.4709	0	0	0	0
C509271	152	1	0.469	0	0	0	0	0	0	0	0	1	0.4985	0	0	0	0	1	0.4842
C509273	152	0	0	0	0	0	0	0	0	0	0	0	0	0	0	0	0	0	0
C509275	152	0	0	0	0	0	0	0	0	0	0	0	0	0	0	1	0.4733	0	0
C509279	152	1	0.469	3	1.4377	0	0	2	0.7949	0	0	0	0	1	0.4709	1	0.4733	1	0.4842
C509283	152	0	0	0	0	0	0	0	0	0	0	0	0	0	0	1	0.4733	0	0
C509285	152	0	0	0	0	0	0	0	0	0	0	0	0	0	0	0	0	0	0
C509287	152	1	0.469	0	0	0	0	2	0.7949	0	0	1	0.4985	0	0	0	0	0	0
[truncated: 103,128 more rows]
