# Supplementary material for: De novo assembly and comparative transcriptome analysis of the foot from Chinese green mussel (Perna viridis) in response to cadmium stimulation
Source: PLoS One. 2017 May 17;12(5):e0176677. doi: 10.1371/journal.pone.0176677 (PMC5435178; doi:10.1371/journal.pone.0176677)
Supplement: S4 Table — (XLSX) [file pone.0176677.s006.xlsx]

## Sheet: Sheet1
Byssus protein ID	Control-48 RPKM	Cd_50-48 RPKM	Cd_100-48 RPKM	Description
Unigene25995_2A	4821.48	43402.3	35693.3	precollagen-D [Mytilus californianus]
Unigene24838_2A	1086.31	5797.03	6164.49	PREDICTED: similar to HyTSR1 protein [Ciona intestinalis]
Unigene25834_2A	899.71	5295.91	6261.67	proximal thread matrix protein 1 [Mytilus galloprovincialis]
Unigene23611_2A	339.33	4208	5230.52	proximal thread matrix protein 1b [Mytilus edulis]
CL1167.Contig1_2A	32.8392	1943.38	2276.56	PREDICTED: similar to HyTSR1 protein [Ciona intestinalis]
Unigene24814_2A	144.877	834.822	788.854	PREDICTED: similar to trefoil factor [Ciona intestinalis]
CL8.Contig1_2A	29.4614	706.402	860.138	PREDICTED: similar to HyTSR1 protein [Ciona intestinalis]
Unigene2417_2A	41.3805	499.844	855.86	minus strand thioester-containing protein [Euphaedusa tau]
CL158.Contig1_2A	128.39	327.298	294.978	PREDICTED: mucin-2-like [Xenopus (Silurana) tropicalis]
Unigene26028_2A	2227.01	323.373	4849.59	C-type LECtin family member (clec-42) [Caenorhabditis elegans]
Unigene25469_2A	65.5456	272.768	355.126	thrombin inhibitor haemalin [Haemaphysalis longicornis]
Unigene22934_2A	1034.45	204.6	204.748	lysozyme [Cyclina sinensis]
Unigene25183_2A	52.0678	202.617	248.341	thioester-containing protein [Chlamys farreri]
Unigene25272_2A	66.6621	195.308	150.182	neurofilament protein NF70 [Helix aspersa]
Unigene24823_2A	342.179	140.747	98.7959	mytilin B antimicrobial peptide precursor [Mytilus galloprovincialis]
Unigene9553_2A	53.477	132.406	349.454	Hypothetical protein CBG05433 [Caenorhabditis briggsae]
Unigene25769_2A	313.766	126.938	57.7927	secretory protein [Xenopus laevis]
CL251.Contig1_2A	15.9598	120.704	181.266	PREDICTED: similar to antistasin [Hydra magnipapillata]
CL2.Contig3_2A	237.546	115.064	74.7525	unknown protein 9 [Haliotis diversicolor]
Unigene23176_2A	265.368	99.0482	54.0131	RecName: Full=Perlwapin-like protein; Flags: Precursor
Unigene24803_2A	169.795	68.6654	68.0444	ATP synthase subunit g, mitochondrial [Salmo salar]
Unigene23286_2A	125.863	46.6629	52.3942	Whey acidic protein precursor [Salmo salar]
Unigene24304_2A	17.3826	44.4084	66.0998	unknown
Unigene11462_2A	55.7496	26.4457	17.3075	apextrin-like protein [Mytilus galloprovincialis]
Unigene10883_2A	10.7157	23.2651	23.242	PREDICTED: SCO-spondin-like [Xenopus (Silurana) tropicalis]
Unigene24350_2A	112.281	22.7734	12.541	PREDICTED: short-chain collagen C4-like [Amphimedon queenslandica]
Unigene24906_2A	9.5576	21.4799	26.8072	thioester-containing protein [Chlamys farreri]
Unigene24983_2A	41.7277	20.0201	102.467	PREDICTED: collagen alpha-1(XII) chain [Rattus norvegicus]
Unigene23623_2A	1.5575	11.0635	5.6826	ANISERP protein [Anisakis simplex]
Unigene38278_2A	0.5061	10.2979	7.07	PREDICTED: protein transport protein Sec16A [Danio rerio]
Unigene62001_2A	20.1821	8.8997	9.6997	pernin precursor [Perna canaliculus]
Unigene42355_2A	1.1621	8.4589	10.6062	PREDICTED: superoxide dismutase-like, partial [Saccoglossus kowalevskii]
Unigene63870_2A	2.6368	7.4428	6.2599	zinc finger, RAN-binding domain containing 2 [Xenopus (Silurana) tropicalis]
Unigene70341_2A	1.6398	7.4312	5.6927	PREDICTED: spartin [Ornithorhynchus anatinus]
Unigene21148_2A	2.3108	6.7122	7.7537	expressed protein [Schistosoma mansoni]
Unigene17231_2A	0.5503	6.3731	8.5485	PREDICTED: photoreceptor outer segment membrane glycoprotein 2-like [Xenopus (Silurana) tropicalis]
Unigene8663_2A	3.1078	6.2537	7.2942	minus strand PREDICTED: tetratricopeptide repeat protein 15-like [Anolis carolinensis]
Unigene34935_2A	0.225	6.0139	6.4098	PREDICTED: similar to Choline dehydrogenase [Strongylocentrotus purpuratus]
Unigene63547_2A	0.0968	5.9339	7.7104	family with sequence similarity 49, member B [Danio rerio]
Unigene4091_2A	2.1339	4.9171	6.8185	stathmin [Octopus vulgaris]
Unigene60164_2A	0.4019	4.7848	5.1728	PREDICTED: similar to myoblast city CG10379-PA [Tribolium castaneum]
Unigene23851_2A	2.1409	4.4566	7.7455	PREDICTED: chorion peroxidase-like [Acyrthosiphon pisum]
Unigene71464_2A	1.0025	4.0165	3.7113	rhodopsin kinase [Enteroctopus dofleini]
Unigene47848_2A	1.1205	3.937	3.8993	PREDICTED: ubiquitin carboxyl-terminal hydrolase 36-like [Ailuropoda melanoleuca]
Unigene23905_2A	0.3608	3.767	4.0166	thioester-containing protein-F [Chlamys farreri]
Unigene10454_2A	9.1319	3.525	2.6431	C-type lectin B [Chlamys farreri]
CL606.Contig1_2A	1.2349	3.0147	3.3907	PREDICTED: similar to senataxin [Hydra magnipapillata]
Unigene40642_2A	0.2351	2.3633	1.651	Putative transcription factor capicua [Harpegnathos saltator]
Unigene54606_2A	1.0473	2.272	3.2261	PREDICTED: predicted protein-like [Saccoglossus kowalevskii]
Unigene70709_2A	0.2617	1.8761	2.2977	Lipf protein [Danio rerio]
Unigene27367_2A	0.3795	1.7232	2.1157	PREDICTED: DDB1- and CUL4-associated factor 6 isoform 4 [Loxodonta africana]
CL1111.Contig1_2A	0.6687	1.483	1.6249	PREDICTED: G-protein coupled receptor GRL101-like [Acyrthosiphon pisum]
Unigene59225_2A	0.1001	0.7178	0.9209	hyperpolarizaion-activated cyclic nucleotide-gated cation channel [Aplysia californica]
Unigene48643_2A	1.8618	0.4142	0.2416	serpin peptidase inhibitor, clade C, member 1 [Xenopus laevis]
